# Supplementary material for: Ethyl 4-(5-chloro-3-methyl-1-phenyl-1H-pyrazol-4-yl)-6-methyl-2-oxo-1,2,3,4-tetra­hydro­pyrimidine-5-carboxyl­ate
Source: Acta Crystallogr Sect E Struct Rep Online. 2009 May 7;65(Pt 6):o1229. doi: 10.1107/S1600536809016365 (PMC2969568; doi:10.1107/S1600536809016365)
Supplement: Supplementary file 1 [file e-65-o1229-sup1.cif]

##############################################################################
###                                                                        ###
###        Electronic paper (Acta Crystallographica Section E)             ###
###                                                                        ###
##############################################################################
#                                                                            #
# This CIF contains the data in a paper accepted for publication in Acta     #
# Crystallographica Section E. It conforms to the requirements of Notes      #
# for Authors for Section E, and has been peer reviewed under the auspices   #
# of the IUCr Commission on Journals.                                        #
#                                                                            #
# Full details of the Crystallographic Information File format               #
# are given in the paper "The Crystallographic Information File (CIF):       #
# a New Standard Archive File for Crystallography" by S. R. Hall, F. H.      #
# Allen and I. D. Brown [Acta Cryst. (1991), A47, 655-685].                  #
#                                                                            #
# The current version of the core CIF dictionary is obtainable from          #
# ftp://ftp.iucr.org/pub/cif_core.dic. The current version number is 2.4.    #
#                                                                            #
# Software is freely available for graphical display of the structure(s) in  #
# this CIF.  For information consult the CIF home page http://www.iucr.org/  #
# cif/home.html                                                              #
#                                                                            #
# This file may be used for bona fide research purposes within the           #
# scientific community so long as proper attribution is given to the journal # 
# article from which it was obtained.                                        #
#                                                                            #
##############################################################################
                                             
data_global
_audit_creation_method     'form.cif (version 2.0)'
_journal_data_validation_number     ?
_journal_date_recd_electronic     2009-04-30
_journal_date_accepted     2009-04-30
_journal_name_full     'Acta Crystallographica, Section E'
_journal_year     2009
_journal_volume     65
_journal_issue      6
_journal_page_first     o1229
_journal_page_last     o1229
_journal_paper_category     QO
_journal_coeditor_code     TK2442
_publ_contact_author_name     'Prof. Fun, Hoong-Kun'
_publ_contact_author_address
;
      X-ray Crystallography Unit
      School of Physics
      Universiti Sains Malaysia
      11800 USM, Penang
      MALAYSIA
;
_publ_contact_author_email     'hkfun@usm.my'
_publ_contact_author_fax     '6 04 6579150'
_publ_contact_author_phone     '6 04 6533652'
_publ_section_title
;\
Ethyl
4-(5-chloro-3-methyl-1-phenyl-1<i>H</i>-pyrazol-4-yl)-6-methyl-2-oxo-1,2,3,4-\
tetrahydropyrimidine-5-carboxylate
;
loop_
    _publ_author_name
    _publ_author_footnote
    _publ_author_address
    'Hoong-Kun Fun'
;
Thomson Reuters ResearcherID: A-3561-2009.
;
;     X-ray Crystallography Unit
      School of Physics
      Universiti Sains Malaysia
      11800 USM, Penang
      Malaysia
;
    'Chin Sing Yeap'
;
Thomson Reuters ResearcherID: A-5523-2009.
;
;
      X-ray Crystallography Unit
      School of Physics
      Universiti Sains Malaysia
      11800 USM, Penang
      Malaysia
;
    'K. V. Sujith' ?
;
      Department of Studies in Chemistry,
      Mangalore University,
      Mangalagangotri,
      Mangalore 574 199,
      India
;
    'B. Kalluraya' ?
;
      Department of Studies in Chemistry,
      Mangalore University,
      Mangalagangotri,
      Mangalore 574 199,
      India
;
data_I
_audit_creation_method     SHELXL-97
_chemical_name_systematic
;
Ethyl 4-(5-chloro-3-methyl-1-phenyl-1<i>H</i>-pyrazol-4-yl)-6-methyl-2-oxo-
1,2,3,4-tetrahydropyrimidine-5-carboxylate
;
_chemical_name_common     ?
_chemical_formula_moiety     'C18 H19 Cl N4 O3'
_chemical_formula_sum     'C18 H19 Cl N4 O3'
_chemical_formula_iupac     'C18 H19 Cl N4 O3'
_chemical_formula_weight     374.82
_chemical_melting_point     ?
_symmetry_cell_setting     triclinic
_symmetry_space_group_name_H-M     'P -1'
_symmetry_space_group_name_Hall     '-P 1'
loop_
    _symmetry_equiv_pos_as_xyz
    'x, y, z'
    '-x, -y, -z'
_cell_length_a     7.9083(2)
_cell_length_b     10.2600(2)
_cell_length_c     10.9075(3)
_cell_angle_alpha     93.3940(10)
_cell_angle_beta     99.3790(10)
_cell_angle_gamma     90.2030(10)
_cell_volume     871.58(4)
_cell_formula_units_Z     2
_cell_measurement_reflns_used     9944
_cell_measurement_theta_min     2.6
_cell_measurement_theta_max     35.8
_cell_measurement_temperature     110
_exptl_crystal_description     'block'
_exptl_crystal_colour     'colourless'
_exptl_crystal_size_max     0.56
_exptl_crystal_size_mid     0.26
_exptl_crystal_size_min     0.21
_exptl_crystal_density_diffrn     1.428
_exptl_crystal_density_meas     ?
_exptl_crystal_density_method     'not measured'
_exptl_crystal_F_000     392
_exptl_absorpt_coefficient_mu     0.246
_exptl_absorpt_correction_type     'multi-scan'
_exptl_absorpt_process_details     '(<i>SADABS</i>; Bruker, 2005)'
_exptl_absorpt_correction_T_min     0.875
_exptl_absorpt_correction_T_max     0.950
_exptl_special_details
;
The crystal was placed in the cold stream of an Oxford Cyrosystems
Cobra open-flow nitrogen cryostat (Cosier & Glazer, 1986) operating
at 110.0(1) K.
;
_diffrn_ambient_temperature     110
_diffrn_radiation_type     MoK\a
_diffrn_radiation_wavelength     0.71073
_diffrn_radiation_source     'fine-focus sealed tube'
_diffrn_radiation_monochromator     graphite
_diffrn_measurement_device_type
;
Bruker SMART APEXII CCD area-detector
;
_diffrn_measurement_method     '\f and \w'
_diffrn_detector_area_resol_mean     ?
_diffrn_reflns_number     18224
_diffrn_reflns_av_R_equivalents     0.026
_diffrn_reflns_av_sigmaI/netI     0.026
_diffrn_reflns_theta_min     1.9
_diffrn_reflns_theta_max     30.0
_diffrn_reflns_theta_full     30.0
_diffrn_measured_fraction_theta_max     0.991
_diffrn_measured_fraction_theta_full     0.991
_diffrn_reflns_limit_h_min     -11
_diffrn_reflns_limit_h_max     11
_diffrn_reflns_limit_k_min     -14
_diffrn_reflns_limit_k_max     14
_diffrn_reflns_limit_l_min     -15
_diffrn_reflns_limit_l_max     15
_diffrn_standards_number     0
_diffrn_standards_interval_count     .
_diffrn_standards_interval_time     .
_diffrn_standards_decay_%     ?
_refine_special_details
;
 Refinement of F^2^ against ALL reflections.  The weighted R-factor wR and
 goodness of fit S are based on F^2^, conventional R-factors R are based
 on F, with F set to zero for negative F^2^. The threshold expression of
 F^2^ > 2sigma(F^2^) is used only for calculating R-factors(gt) etc. and is
 not relevant to the choice of reflections for refinement.  R-factors based
 on F^2^ are statistically about twice as large as those based on F, and R-
 factors based on ALL data will be even larger.
;
_reflns_number_total     5048
_reflns_number_gt     4355
_reflns_threshold_expression     I>2\s(I)
_refine_ls_structure_factor_coef     Fsqd
_refine_ls_matrix_type     full
_refine_ls_R_factor_all     0.044
_refine_ls_R_factor_gt     0.036
_refine_ls_wR_factor_gt     0.093
_refine_ls_wR_factor_ref     0.099
_refine_ls_goodness_of_fit_ref     1.05
_refine_ls_restrained_S_all     1.05
_refine_ls_number_reflns     5048
_refine_ls_number_parameters     257
_refine_ls_number_restraints     0
_refine_ls_hydrogen_treatment     mixed
_refine_ls_weighting_scheme     calc
_refine_ls_weighting_details
         'calc w=1/[\s^2^(Fo^2^)+(0.0515P)^2^+0.3283P] where P=(Fo^2^+2Fc^2^)/3'
_atom_sites_solution_hydrogens     geom
_atom_sites_solution_primary     direct
_atom_sites_solution_secondary     difmap
_refine_ls_shift/su_max     ?
_refine_ls_shift/su_max_lt     0.001
_refine_ls_shift/su_mean     0.000
_refine_diff_density_max     0.48
_refine_diff_density_min     -0.30
_refine_ls_extinction_method     none
_refine_ls_extinction_coef     ?
loop_
    _atom_type_symbol
    _atom_type_description
    _atom_type_scat_dispersion_real
    _atom_type_scat_dispersion_imag
    _atom_type_scat_source
    'C' 'C' 0.0033 0.0016
                         'International Tables Vol C Tables 4.2.6.8 and 6.1.1.4'
    'H' 'H' 0.0000 0.0000
                         'International Tables Vol C Tables 4.2.6.8 and 6.1.1.4'
    'N' 'N' 0.0061 0.0033
                         'International Tables Vol C Tables 4.2.6.8 and 6.1.1.4'
    'O' 'O' 0.0106 0.0060
                         'International Tables Vol C Tables 4.2.6.8 and 6.1.1.4'
    'Cl' 'Cl' 0.1484 0.1585
                         'International Tables Vol C Tables 4.2.6.8 and 6.1.1.4'
_computing_data_collection     'APEX2 (Bruker, 2005)'
_computing_cell_refinement     'SAINT (Bruker, 2005)'
_computing_data_reduction     'SAINT (Bruker, 2005)'
_computing_structure_solution     'SHELXTL (Sheldrick, 2008)'
_computing_structure_refinement     'SHELXTL (Sheldrick, 2008)'
_computing_molecular_graphics     'SHELXTL (Sheldrick, 2008)'
_computing_publication_material
;
SHELXTL (Sheldrick, 2008) and PLATON (Spek, 2009)
;
loop_
    _atom_site_type_symbol
    _atom_site_label
    _atom_site_fract_x
    _atom_site_fract_y
    _atom_site_fract_z
    _atom_site_U_iso_or_equiv
    _atom_site_adp_type
    _atom_site_calc_flag
    _atom_site_refinement_flags
    _atom_site_occupancy
    _atom_site_disorder_assembly
    _atom_site_disorder_group
    Cl Cl1 0.16502(4) 0.27288(3) 0.28593(3) 0.01867(8) Uani d . 1 . .
    O O1 0.09492(11) 0.60474(9) 0.13406(8) 0.01980(18) Uani d . 1 . .
    O O2 0.64558(11) 0.20298(9) 0.00629(8) 0.02096(19) Uani d . 1 . .
    O O3 0.77714(11) 0.29869(9) 0.18745(8) 0.02079(19) Uani d . 1 . .
    N N1 0.40982(13) 0.25693(10) 0.48878(9) 0.01486(19) Uani d . 1 . .
    N N2 0.57439(13) 0.29637(10) 0.53670(9) 0.01546(19) Uani d . 1 . .
    N N3 0.36526(13) 0.54573(10) 0.21278(9) 0.01470(19) Uani d . 1 . .
    N N4 0.21476(13) 0.43462(10) 0.03761(9) 0.0162(2) Uani d . 1 . .
    C C1 0.41198(18) 0.06888(12) 0.61334(11) 0.0202(2) Uani d . 1 . .
    H H1A 0.5286 0.0600 0.6116 0.024 Uiso calc R 1 . .
    C C2 0.3256(2) -0.01924(13) 0.67359(12) 0.0253(3) Uani d . 1 . .
    H H2A 0.3844 -0.0884 0.7115 0.030 Uiso calc R 1 . .
    C C3 0.1527(2) -0.00483(14) 0.67768(12) 0.0265(3) Uani d . 1 . .
    H H3A 0.0951 -0.0654 0.7165 0.032 Uiso calc R 1 . .
    C C4 0.06518(18) 0.09986(14) 0.62404(12) 0.0254(3) Uani d . 1 . .
    H H4A -0.0503 0.1106 0.6289 0.030 Uiso calc R 1 . .
    C C5 0.14923(16) 0.18874(13) 0.56301(11) 0.0202(2) Uani d . 1 . .
    H H5A 0.0910 0.2594 0.5276 0.024 Uiso calc R 1 . .
    C C6 0.32146(16) 0.17084(11) 0.55550(10) 0.0161(2) Uani d . 1 . .
    C C7 0.36219(14) 0.30274(11) 0.37349(10) 0.0143(2) Uani d . 1 . .
    C C8 0.49610(14) 0.37464(11) 0.34481(10) 0.0132(2) Uani d . 1 . .
    C C9 0.62520(14) 0.36737(11) 0.45051(10) 0.0144(2) Uani d . 1 . .
    C C10 0.50187(14) 0.44856(11) 0.22960(10) 0.0135(2) Uani d . 1 . .
    H H10A 0.6117 0.4960 0.2419 0.016 Uiso calc R 1 . .
    C C11 0.21883(15) 0.53209(11) 0.13033(10) 0.0150(2) Uani d . 1 . .
    C C12 0.35013(15) 0.35289(11) 0.02438(10) 0.0146(2) Uani d . 1 . .
    C C13 0.49312(14) 0.35937(11) 0.11231(10) 0.0140(2) Uani d . 1 . .
    C C14 0.65113(15) 0.28596(11) 0.10717(11) 0.0155(2) Uani d . 1 . .
    C C15 0.80143(17) 0.13146(13) -0.00265(12) 0.0223(3) Uani d . 1 . .
    H H15A 0.8243 0.0716 0.0635 0.027 Uiso calc R 1 . .
    H H15B 0.8983 0.1912 0.0039 0.027 Uiso calc R 1 . .
    C C16 0.7726(2) 0.05757(18) -0.12749(15) 0.0387(4) Uani d . 1 . .
    H H16A 0.8746 0.0112 -0.1390 0.058 Uiso calc R 1 . .
    H H16B 0.7456 0.1177 -0.1918 0.058 Uiso calc R 1 . .
    H H16C 0.6793 -0.0034 -0.1314 0.058 Uiso calc R 1 . .
    C C17 0.31577(17) 0.26349(13) -0.09159(12) 0.0201(2) Uani d . 1 . .
    H H17A 0.207(3) 0.2792(18) -0.1382(18) 0.034(5) Uiso d . 1 . .
    H H17B 0.316(3) 0.175(2) -0.0718(18) 0.038(5) Uiso d . 1 . .
    H H17C 0.398(2) 0.2794(18) -0.1447(17) 0.034(5) Uiso d . 1 . .
    C C18 0.79965(15) 0.42889(12) 0.47221(12) 0.0187(2) Uani d . 1 . .
    H H18A 0.8530 0.4188 0.5566 0.028 Uiso calc R 1 . .
    H H18B 0.7902 0.5201 0.4575 0.028 Uiso calc R 1 . .
    H H18C 0.8679 0.3874 0.4164 0.028 Uiso calc R 1 . .
    H H1N3 0.367(2) 0.6038(15) 0.2734(15) 0.016(4) Uiso d . 1 . .
    H H1N4 0.120(2) 0.4247(17) -0.0173(17) 0.026(4) Uiso d . 1 . .
loop_
    _atom_site_aniso_label
    _atom_site_aniso_U_11
    _atom_site_aniso_U_22
    _atom_site_aniso_U_33
    _atom_site_aniso_U_12
    _atom_site_aniso_U_13
    _atom_site_aniso_U_23
    Cl1 0.01327(13) 0.02560(15) 0.01588(13) -0.00443(10) -0.00218(9) 0.00376(10)
    O1 0.0153(4) 0.0211(4) 0.0210(4) 0.0060(3) -0.0022(3) -0.0012(3)
    O2 0.0159(4) 0.0277(5) 0.0182(4) 0.0091(3) 0.0006(3) -0.0024(3)
    O3 0.0145(4) 0.0270(5) 0.0195(4) 0.0048(3) -0.0011(3) 0.0009(3)
    N1 0.0128(4) 0.0176(4) 0.0136(4) -0.0006(3) -0.0002(3) 0.0026(3)
    N2 0.0128(4) 0.0175(4) 0.0149(4) 0.0011(3) -0.0010(3) 0.0006(3)
    N3 0.0139(4) 0.0149(4) 0.0140(4) 0.0030(3) -0.0013(3) 0.0004(3)
    N4 0.0122(5) 0.0200(5) 0.0149(4) 0.0032(4) -0.0019(4) -0.0010(4)
    C1 0.0254(6) 0.0195(5) 0.0158(5) 0.0032(5) 0.0035(4) 0.0025(4)
    C2 0.0378(8) 0.0200(6) 0.0182(6) 0.0003(5) 0.0033(5) 0.0047(5)
    C3 0.0361(8) 0.0271(6) 0.0160(6) -0.0124(6) 0.0031(5) 0.0039(5)
    C4 0.0224(6) 0.0350(7) 0.0190(6) -0.0072(5) 0.0037(5) 0.0033(5)
    C5 0.0192(6) 0.0236(6) 0.0179(5) -0.0001(4) 0.0027(4) 0.0033(4)
    C6 0.0201(6) 0.0164(5) 0.0115(5) -0.0015(4) 0.0021(4) 0.0010(4)
    C7 0.0132(5) 0.0161(5) 0.0129(5) 0.0009(4) -0.0002(4) 0.0014(4)
    C8 0.0110(5) 0.0147(5) 0.0133(5) 0.0017(4) 0.0004(4) 0.0009(4)
    C9 0.0125(5) 0.0150(5) 0.0147(5) 0.0022(4) -0.0002(4) -0.0004(4)
    C10 0.0100(5) 0.0159(5) 0.0141(5) 0.0011(4) 0.0000(4) 0.0026(4)
    C11 0.0145(5) 0.0155(5) 0.0147(5) 0.0006(4) 0.0006(4) 0.0030(4)
    C12 0.0132(5) 0.0168(5) 0.0139(5) 0.0017(4) 0.0023(4) 0.0020(4)
    C13 0.0125(5) 0.0164(5) 0.0132(5) 0.0019(4) 0.0017(4) 0.0021(4)
    C14 0.0142(5) 0.0180(5) 0.0148(5) 0.0018(4) 0.0027(4) 0.0044(4)
    C15 0.0179(6) 0.0280(6) 0.0212(6) 0.0107(5) 0.0032(5) 0.0016(5)
    C16 0.0343(8) 0.0504(10) 0.0292(8) 0.0220(7) 0.0025(6) -0.0105(7)
    C17 0.0182(6) 0.0246(6) 0.0157(5) 0.0029(5) -0.0008(4) -0.0031(4)
    C18 0.0120(5) 0.0226(6) 0.0200(6) 0.0000(4) -0.0010(4) 0.0007(4)
_geom_special_details
;
 All esds (except the esd in the dihedral angle between two l.s. planes)
 are estimated using the full covariance matrix.  The cell esds are taken
 into account individually in the estimation of esds in distances, angles
 and torsion angles; correlations between esds in cell parameters are only
 used when they are defined by crystal symmetry.  An approximate (isotropic)
 treatment of cell esds is used for estimating esds involving l.s. planes.
;
loop_
    _geom_bond_atom_site_label_1
    _geom_bond_atom_site_label_2
    _geom_bond_site_symmetry_2
    _geom_bond_distance
    _geom_bond_publ_flag
    Cl1 C7 . 1.7070(12) ?
    O1 C11 . 1.2378(14) ?
    O2 C14 . 1.3456(14) ?
    O2 C15 . 1.4505(14) ?
    O3 C14 . 1.2157(14) ?
    N1 C7 . 1.3641(14) ?
    N1 N2 . 1.3712(13) ?
    N1 C6 . 1.4268(15) ?
    N2 C9 . 1.3334(15) ?
    N3 C11 . 1.3468(14) ?
    N3 C10 . 1.4695(14) ?
    N3 H1N3 . 0.862(16) ?
    N4 C11 . 1.3760(15) ?
    N4 C12 . 1.3828(14) ?
    N4 H1N4 . 0.883(18) ?
    C1 C2 . 1.3886(18) ?
    C1 C6 . 1.3932(17) ?
    C1 H1A . 0.9300 ?
    C2 C3 . 1.383(2) ?
    C2 H2A . 0.9300 ?
    C3 C4 . 1.387(2) ?
    C3 H3A . 0.9300 ?
    C4 C5 . 1.3887(18) ?
    C4 H4A . 0.9300 ?
    C5 C6 . 1.3899(17) ?
    C5 H5A . 0.9300 ?
    C7 C8 . 1.3760(16) ?
    C8 C9 . 1.4158(15) ?
    C8 C10 . 1.5125(15) ?
    C9 C18 . 1.4924(16) ?
    C10 C13 . 1.5202(15) ?
    C10 H10A . 0.9800 ?
    C12 C13 . 1.3570(15) ?
    C12 C17 . 1.5047(16) ?
    C13 C14 . 1.4685(15) ?
    C15 C16 . 1.5020(19) ?
    C15 H15A . 0.9700 ?
    C15 H15B . 0.9700 ?
    C16 H16A . 0.9600 ?
    C16 H16B . 0.9600 ?
    C16 H16C . 0.9600 ?
    C17 H17A . 0.95(2) ?
    C17 H17B . 0.95(2) ?
    C17 H17C . 0.956(19) ?
    C18 H18A . 0.9600 ?
    C18 H18B . 0.9600 ?
    C18 H18C . 0.9600 ?
loop_
    _geom_angle_atom_site_label_1
    _geom_angle_atom_site_label_2
    _geom_angle_atom_site_label_3
    _geom_angle_site_symmetry_1
    _geom_angle_site_symmetry_3
    _geom_angle
    _geom_angle_publ_flag
    C14 O2 C15 . . 115.79(9) ?
    C7 N1 N2 . . 110.16(9) ?
    C7 N1 C6 . . 130.02(10) ?
    N2 N1 C6 . . 119.60(9) ?
    C9 N2 N1 . . 105.46(9) ?
    C11 N3 C10 . . 125.12(9) ?
    C11 N3 H1N3 . . 117.1(10) ?
    C10 N3 H1N3 . . 115.4(10) ?
    C11 N4 C12 . . 124.24(10) ?
    C11 N4 H1N4 . . 117.5(11) ?
    C12 N4 H1N4 . . 118.3(11) ?
    C2 C1 C6 . . 119.05(12) ?
    C2 C1 H1A . . 120.5 ?
    C6 C1 H1A . . 120.5 ?
    C3 C2 C1 . . 120.45(12) ?
    C3 C2 H2A . . 119.8 ?
    C1 C2 H2A . . 119.8 ?
    C2 C3 C4 . . 120.08(13) ?
    C2 C3 H3A . . 120.0 ?
    C4 C3 H3A . . 120.0 ?
    C3 C4 C5 . . 120.28(13) ?
    C3 C4 H4A . . 119.9 ?
    C5 C4 H4A . . 119.9 ?
    C4 C5 C6 . . 119.22(12) ?
    C4 C5 H5A . . 120.4 ?
    C6 C5 H5A . . 120.4 ?
    C5 C6 C1 . . 120.82(12) ?
    C5 C6 N1 . . 120.71(11) ?
    C1 C6 N1 . . 118.47(11) ?
    N1 C7 C8 . . 108.70(10) ?
    N1 C7 Cl1 . . 123.11(9) ?
    C8 C7 Cl1 . . 128.18(9) ?
    C7 C8 C9 . . 103.79(10) ?
    C7 C8 C10 . . 128.17(10) ?
    C9 C8 C10 . . 128.00(10) ?
    N2 C9 C8 . . 111.88(10) ?
    N2 C9 C18 . . 120.43(10) ?
    C8 C9 C18 . . 127.69(11) ?
    N3 C10 C8 . . 111.17(9) ?
    N3 C10 C13 . . 110.10(9) ?
    C8 C10 C13 . . 112.92(9) ?
    N3 C10 H10A . . 107.5 ?
    C8 C10 H10A . . 107.5 ?
    C13 C10 H10A . . 107.5 ?
    O1 C11 N3 . . 122.70(10) ?
    O1 C11 N4 . . 120.82(10) ?
    N3 C11 N4 . . 116.45(10) ?
    C13 C12 N4 . . 119.61(10) ?
    C13 C12 C17 . . 127.57(10) ?
    N4 C12 C17 . . 112.82(10) ?
    C12 C13 C14 . . 125.95(10) ?
    C12 C13 C10 . . 120.88(10) ?
    C14 C13 C10 . . 113.16(9) ?
    O3 C14 O2 . . 122.46(11) ?
    O3 C14 C13 . . 122.92(11) ?
    O2 C14 C13 . . 114.63(10) ?
    O2 C15 C16 . . 106.46(10) ?
    O2 C15 H15A . . 110.4 ?
    C16 C15 H15A . . 110.4 ?
    O2 C15 H15B . . 110.4 ?
    C16 C15 H15B . . 110.4 ?
    H15A C15 H15B . . 108.6 ?
    C15 C16 H16A . . 109.5 ?
    C15 C16 H16B . . 109.5 ?
    H16A C16 H16B . . 109.5 ?
    C15 C16 H16C . . 109.5 ?
    H16A C16 H16C . . 109.5 ?
    H16B C16 H16C . . 109.5 ?
    C12 C17 H17A . . 111.0(11) ?
    C12 C17 H17B . . 111.1(12) ?
    H17A C17 H17B . . 106.9(16) ?
    C12 C17 H17C . . 110.3(11) ?
    H17A C17 H17C . . 106.4(16) ?
    H17B C17 H17C . . 111.0(17) ?
    C9 C18 H18A . . 109.5 ?
    C9 C18 H18B . . 109.5 ?
    H18A C18 H18B . . 109.5 ?
    C9 C18 H18C . . 109.5 ?
    H18A C18 H18C . . 109.5 ?
    H18B C18 H18C . . 109.5 ?
loop_
    _geom_torsion_atom_site_label_1
    _geom_torsion_atom_site_label_2
    _geom_torsion_atom_site_label_3
    _geom_torsion_atom_site_label_4
    _geom_torsion_site_symmetry_1
    _geom_torsion_site_symmetry_2
    _geom_torsion_site_symmetry_3
    _geom_torsion_site_symmetry_4
    _geom_torsion
    _geom_torsion_publ_flag
    C7 N1 N2 C9 . . . . 0.68(12) ?
    C6 N1 N2 C9 . . . . 175.80(10) ?
    C6 C1 C2 C3 . . . . -0.95(19) ?
    C1 C2 C3 C4 . . . . -1.6(2) ?
    C2 C3 C4 C5 . . . . 1.8(2) ?
    C3 C4 C5 C6 . . . . 0.54(19) ?
    C4 C5 C6 C1 . . . . -3.09(18) ?
    C4 C5 C6 N1 . . . . 177.20(11) ?
    C2 C1 C6 C5 . . . . 3.29(18) ?
    C2 C1 C6 N1 . . . . -176.99(11) ?
    C7 N1 C6 C5 . . . . -46.54(17) ?
    N2 N1 C6 C5 . . . . 139.45(11) ?
    C7 N1 C6 C1 . . . . 133.75(13) ?
    N2 N1 C6 C1 . . . . -40.27(15) ?
    N2 N1 C7 C8 . . . . -0.59(13) ?
    C6 N1 C7 C8 . . . . -175.05(11) ?
    N2 N1 C7 Cl1 . . . . -179.88(8) ?
    C6 N1 C7 Cl1 . . . . 5.67(17) ?
    N1 C7 C8 C9 . . . . 0.25(12) ?
    Cl1 C7 C8 C9 . . . . 179.49(9) ?
    N1 C7 C8 C10 . . . . -177.62(10) ?
    Cl1 C7 C8 C10 . . . . 1.62(18) ?
    N1 N2 C9 C8 . . . . -0.52(12) ?
    N1 N2 C9 C18 . . . . 178.99(10) ?
    C7 C8 C9 N2 . . . . 0.18(13) ?
    C10 C8 C9 N2 . . . . 178.06(10) ?
    C7 C8 C9 C18 . . . . -179.29(11) ?
    C10 C8 C9 C18 . . . . -1.41(19) ?
    C11 N3 C10 C8 . . . . -103.04(12) ?
    C11 N3 C10 C13 . . . . 22.87(15) ?
    C7 C8 C10 N3 . . . . 57.33(15) ?
    C9 C8 C10 N3 . . . . -120.05(12) ?
    C7 C8 C10 C13 . . . . -67.00(15) ?
    C9 C8 C10 C13 . . . . 115.62(12) ?
    C10 N3 C11 O1 . . . . 166.80(11) ?
    C10 N3 C11 N4 . . . . -15.22(16) ?
    C12 N4 C11 O1 . . . . 177.43(11) ?
    C12 N4 C11 N3 . . . . -0.59(17) ?
    C11 N4 C12 C13 . . . . 5.61(18) ?
    C11 N4 C12 C17 . . . . -174.82(11) ?
    N4 C12 C13 C14 . . . . -175.52(11) ?
    C17 C12 C13 C14 . . . . 5.0(2) ?
    N4 C12 C13 C10 . . . . 4.26(17) ?
    C17 C12 C13 C10 . . . . -175.23(11) ?
    N3 C10 C13 C12 . . . . -16.61(15) ?
    C8 C10 C13 C12 . . . . 108.30(12) ?
    N3 C10 C13 C14 . . . . 163.20(9) ?
    C8 C10 C13 C14 . . . . -71.89(12) ?
    C15 O2 C14 O3 . . . . -1.48(17) ?
    C15 O2 C14 C13 . . . . 178.58(10) ?
    C12 C13 C14 O3 . . . . 177.86(12) ?
    C10 C13 C14 O3 . . . . -1.93(17) ?
    C12 C13 C14 O2 . . . . -2.20(17) ?
    C10 C13 C14 O2 . . . . 178.00(10) ?
    C14 O2 C15 C16 . . . . -173.84(12) ?
loop_
    _geom_hbond_atom_site_label_D
    _geom_hbond_atom_site_label_H
    _geom_hbond_atom_site_label_A
    _geom_hbond_site_symmetry_A
    _geom_hbond_distance_DH
    _geom_hbond_distance_HA
    _geom_hbond_distance_DA
    _geom_hbond_angle_DHA
    _geom_hbond_publ_flag
    N3 H1N3 N2 2_666 0.863(16) 2.233(16) 3.0601(14) 160.7(14) y
    N4 H1N4 O1 2_565 0.882(17) 1.960(17) 2.8418(13) 176.8(17) y
    C18 H18C O3 . 0.96 2.59 3.2850(15) 129 y
