# Supplementary material for: Ethyl 4-(5-chloro-3-methyl-1-phenyl-1H-pyrazol-4-yl)-6-methyl-2-oxo-1,2,3,4-tetra­hydro­pyrimidine-5-carboxyl­ate
Source: Acta Crystallogr Sect E Struct Rep Online. 2009 May 7;65(Pt 6):o1229. doi: 10.1107/S1600536809016365 (PMC2969568; doi:10.1107/S1600536809016365)
Supplement: Supplementary file 2 [file e-65-o1229-Isup2.hkl]

# 
# h,k,l, Fc-squared, Fo-squared, sigma(Fo-squared) and status flag 
# 
data_I
_shelx_title ' js1_0m in P-1  (110K)' 
_shelx_refln_list_code          4 
_shelx_F_calc_maximum      147.98 
_exptl_crystal_F_000       392.00 
_reflns_d_resolution_high  0.7108 
 
loop_ 
 _symmetry_equiv_pos_as_xyz 
 'x, y, z' 
 '-x, -y, -z' 
 
_cell_length_a     7.9083 
_cell_length_b    10.2600 
_cell_length_c    10.9075 
_cell_angle_alpha  93.394 
_cell_angle_beta   99.379 
_cell_angle_gamma  90.203 
 
_shelx_F_squared_multiplier     1.000 
 
loop_ 
 _refln_index_h 
 _refln_index_k 
 _refln_index_l 
 _refln_F_squared_calc 
 _refln_F_squared_meas 
 _refln_F_squared_sigma 
 _refln_observed_status 
   1   0   0     2889.45     3075.93     88.73 o 
   2   0   0     2633.94     2853.55     42.25 o 
   3   0   0      751.24      856.31     13.92 o 
   4   0   0     1470.63     1717.90     22.06 o 
   5   0   0      462.96      524.68      8.82 o 
   6   0   0      713.53      727.23      9.91 o 
   7   0   0      818.41      864.36     16.62 o 
   8   0   0        0.33        1.95      1.34 o 
   9   0   0       14.75       13.42      1.75 o 
  10   0   0        1.33        1.78      1.36 o 
 -10   1   0      181.20      195.67      6.18 o 
  -9   1   0        0.10       -0.01      1.17 o 
  -8   1   0       68.41       65.48      4.58 o 
  -7   1   0     1428.47     1418.40     33.45 o 
  -6   1   0      342.06      339.78      6.68 o 
  -5   1   0      466.90      518.24      8.94 o 
  -4   1   0      149.86      185.40      3.42 o 
  -3   1   0      723.39      798.43     10.92 o 
  -2   1   0       30.81       19.21      0.84 o 
  -1   1   0     1878.67     1918.89     34.87 o 
   1   1   0      351.35      367.24      7.17 o 
   2   1   0      433.99      475.84      7.81 o 
   3   1   0      150.05      181.45      5.66 o 
   4   1   0        2.62        9.75      1.06 o 
   5   1   0      225.03      256.34      4.87 o 
   6   1   0       74.09       66.63      2.27 o 
   7   1   0       16.05       16.57      1.45 o 
   8   1   0     1026.13     1001.90     16.47 o 
   9   1   0        0.18        1.26      1.21 o 
  10   1   0        0.25        0.43      1.46 o 
 -10   2   0      170.53      172.79      5.93 o 
  -9   2   0        0.04        1.84      1.34 o 
  -8   2   0       60.84       53.60      2.98 o 
  -7   2   0      512.64      542.16     11.54 o 
  -6   2   0      306.42      311.52      6.38 o 
  -5   2   0        0.34        2.06      0.83 o 
  -4   2   0     1290.84     1451.57     16.99 o 
  -3   2   0      224.81      257.11      3.72 o 
  -2   2   0       68.04       76.03      2.06 o 
  -1   2   0      623.47      703.50      9.46 o 
   0   2   0     1006.52     1036.04     10.94 o 
   1   2   0      119.47      102.16      3.32 o 
   2   2   0       44.99       37.29      1.31 o 
   3   2   0     1110.76     1230.09     14.21 o 
   4   2   0      333.14      377.60      5.22 o 
   5   2   0      248.84      243.38      4.29 o 
   6   2   0      177.48      178.19      3.68 o 
   7   2   0       12.43        9.14      1.25 o 
   8   2   0       30.50       27.34      1.96 o 
   9   2   0      155.54      164.29      5.37 o 
  10   2   0       59.43       61.67      3.51 o 
 -10   3   0       33.24       33.93      2.77 o 
  -9   3   0        0.21        0.60      1.33 o 
  -8   3   0       16.86       17.49      4.03 o 
  -7   3   0       20.56       21.35      2.06 o 
  -6   3   0       10.90        7.69      1.28 o 
  -5   3   0      384.01      380.00      6.20 o 
  -4   3   0       23.52       25.67      1.17 o 
  -3   3   0      122.95      118.50      2.00 o 
  -2   3   0      291.47      277.07      3.61 o 
  -1   3   0     4792.83     4907.55     46.72 o 
   0   3   0     1702.01     1760.87     15.99 o 
   1   3   0      791.05      687.42      6.98 o 
   2   3   0     1164.72     1185.88     17.27 o 
   3   3   0       11.81       11.25      0.65 o 
   4   3   0      482.53      505.50      6.69 o 
   5   3   0      516.95      533.01      7.97 o 
   6   3   0       12.22       11.17      1.29 o 
   7   3   0       74.04       80.22      3.99 o 
   8   3   0      181.76      191.21      5.72 o 
   9   3   0       52.08       49.98      4.12 o 
  10   3   0      133.29      134.12      5.16 o 
 -10   4   0      515.59      566.02     17.45 o 
  -9   4   0        4.42        6.06      1.88 o 
  -8   4   0       29.77       31.77      2.71 o 
  -7   4   0      334.16      322.38      6.69 o 
  -6   4   0      264.03      262.44      4.38 o 
  -5   4   0        0.27        0.51      0.82 o 
  -4   4   0       89.90       83.04      2.33 o 
  -3   4   0      538.95      647.85      7.70 o 
  -2   4   0     1319.42     1465.25     15.61 o 
  -1   4   0        8.00        8.85      0.62 o 
   0   4   0      509.29      444.62      4.30 o 
   1   4   0       87.02       79.89      1.97 o 
   2   4   0      568.87      590.02      6.72 o 
   3   4   0      632.07      615.18      7.76 o 
   4   4   0      335.56      378.15      5.92 o 
   5   4   0     1070.69     1142.60     17.57 o 
   6   4   0        4.59        6.63      1.37 o 
   7   4   0      215.12      204.26      5.90 o 
   8   4   0       92.81       91.45      4.81 o 
   9   4   0       16.52       13.64      2.19 o 
  10   4   0       16.52       14.26      2.41 o 
 -10   5   0        5.21        7.04      2.20 o 
  -9   5   0       75.09       77.76      5.99 o 
  -8   5   0      599.83      632.49     14.17 o 
  -7   5   0       14.76       17.20      1.85 o 
  -6   5   0       25.97       28.45      2.07 o 
  -5   5   0      539.01      563.89      8.92 o 
  -4   5   0      492.76      499.54      7.91 o 
  -3   5   0      149.32      133.64      2.80 o 
  -2   5   0      508.48      524.20      5.48 o 
  -1   5   0       29.91       23.88      0.85 o 
   0   5   0       68.64       53.12      1.05 o 
   1   5   0        0.96        2.31      0.39 o 
   2   5   0       75.96       72.45      1.47 o 
   3   5   0       15.57       23.50      1.09 o 
   4   5   0      186.65      213.05      3.89 o 
   5   5   0      423.92      452.50      8.64 o 
   6   5   0       69.58       78.52      3.55 o 
   7   5   0        8.38        6.00      1.70 o 
   8   5   0       71.28       64.21      3.63 o 
   9   5   0      110.59      113.53      4.88 o 
  10   5   0       77.59       81.53      6.06 o 
 -10   6   0        3.17        5.14      2.27 o 
  -9   6   0        5.99        7.42      2.19 o 
  -8   6   0        1.55        2.70      2.25 o 
  -7   6   0        8.32        6.19      1.62 o 
  -6   6   0      119.59      102.07      3.75 o 
  -5   6   0       14.80       20.20      1.66 o 
  -4   6   0       76.79       87.86      2.48 o 
  -3   6   0       45.01       50.48      1.74 o 
  -2   6   0      165.55      171.52      2.37 o 
  -1   6   0      289.16      274.59      3.37 o 
   0   6   0      314.43      274.61      2.95 o 
   1   6   0       17.89       19.15      0.93 o 
   2   6   0       79.28       59.91      1.58 o 
   3   6   0      484.46      471.26      6.46 o 
   4   6   0       96.54       97.19      2.61 o 
   5   6   0      493.88      457.88      8.35 o 
   6   6   0       23.86       12.99      3.05 o 
   7   6   0        1.07        1.00      1.54 o 
   8   6   0      233.19      243.28     11.83 o 
   9   6   0       38.78       44.21      3.74 o 
  -9   7   0        8.51        7.67      4.68 o 
  -8   7   0      232.96      236.37      6.32 o 
  -7   7   0        0.12        1.35      1.40 o 
  -6   7   0        2.14        5.19      1.55 o 
  -5   7   0      102.72       81.85      5.98 o 
  -4   7   0       39.44       39.28      1.97 o 
  -3   7   0      167.08      156.32      3.06 o 
  -2   7   0      268.14      270.39      3.61 o 
  -1   7   0        1.17       -0.10      0.44 o 
   0   7   0      715.90      690.67      6.32 o 
   1   7   0      682.97      619.02      7.04 o 
   2   7   0      743.09      709.69     11.84 o 
   3   7   0      255.98      230.91      4.00 o 
   4   7   0      200.16      187.71      4.08 o 
   5   7   0      188.86      171.67      4.34 o 
   6   7   0      204.77      219.71      6.45 o 
   7   7   0       83.81       79.88      4.24 o 
   8   7   0       50.52       45.30      3.75 o 
   9   7   0        0.72        3.66      2.95 o 
  -9   8   0       29.24       37.77      3.71 o 
  -8   8   0       33.09       37.71      3.59 o 
  -7   8   0      112.99      104.86      4.13 o 
  -6   8   0       59.15       46.78      2.94 o 
  -5   8   0      520.82      497.59      9.89 o 
  -4   8   0       93.72       90.03      2.69 o 
  -3   8   0       70.53       68.01      2.31 o 
  -2   8   0       81.36       75.58      1.92 o 
  -1   8   0      123.86      115.24      1.97 o 
   0   8   0       12.45       11.42      0.91 o 
   1   8   0        6.43        5.39      0.81 o 
   2   8   0       48.82       46.33      2.32 o 
   3   8   0        0.25       -0.77      0.75 o 
   4   8   0       26.21       24.13      1.92 o 
   5   8   0       23.54       27.51      5.05 o 
   6   8   0       17.34       16.95      1.86 o 
   7   8   0        0.12        0.98      1.84 o 
   8   8   0       86.41       77.57      4.80 o 
   9   8   0      137.97      143.49      7.77 o 
  -8   9   0        6.85        6.22      2.90 o 
  -7   9   0       53.45       57.60      3.49 o 
  -6   9   0       21.56       20.75      2.34 o 
  -5   9   0        7.13       12.08      1.95 o 
  -4   9   0       48.42       39.09      2.19 o 
  -3   9   0       53.99       52.14      2.04 o 
  -2   9   0        0.02       -1.71      0.85 o 
  -1   9   0        0.03        0.26      0.66 o 
   0   9   0      198.64      197.17      4.24 o 
   1   9   0        3.54       -1.73      0.91 o 
   2   9   0       21.28       22.05      1.66 o 
   3   9   0        6.35        3.27      1.20 o 
   4   9   0      149.00      139.13      4.27 o 
   5   9   0        8.91        5.97      2.26 o 
   6   9   0        0.03        0.64      1.36 o 
   7   9   0      159.21      160.87      8.53 o 
   8   9   0       15.19       13.33      3.06 o 
  -8  10   0      120.61      125.15      6.12 o 
  -7  10   0       67.68       75.79      4.72 o 
  -6  10   0        1.26        5.67      1.90 o 
  -5  10   0       41.57       40.90      3.01 o 
  -4  10   0        5.95        4.88      1.29 o 
  -3  10   0        6.47        4.71      1.24 o 
  -2  10   0       35.73       35.92      1.61 o 
  -1  10   0        1.08       -1.24      1.19 o 
   0  10   0        0.39       -0.83      0.94 o 
   1  10   0      496.11      481.42      8.07 o 
   2  10   0       32.38       29.39      2.41 o 
   3  10   0       10.05        9.18      2.16 o 
   4  10   0      203.23      192.30      5.35 o 
   5  10   0      135.35      139.28      4.63 o 
   6  10   0      119.90      113.10      4.32 o 
   7  10   0      265.92      282.40      7.27 o 
  -7  11   0        3.23        7.64      3.60 o 
  -6  11   0      158.42      159.50      9.07 o 
  -5  11   0        2.75        2.45      1.41 o 
  -4  11   0       42.53       39.99      2.96 o 
  -3  11   0       73.86       65.57      4.07 o 
  -2  11   0      105.32       99.79      3.70 o 
  -1  11   0      551.63      562.59     12.53 o 
   0  11   0      744.87      759.70     11.90 o 
   1  11   0       72.15       77.41      4.10 o 
   2  11   0      128.73      128.17      5.12 o 
   3  11   0        8.42        7.50      1.59 o 
   4  11   0       61.79       59.76      2.97 o 
   5  11   0        1.86        2.18      1.55 o 
   6  11   0      332.65      326.01     10.15 o 
  -6  12   0       38.91       35.71      4.59 o 
  -5  12   0        3.12        4.07      1.52 o 
  -4  12   0       46.51       46.97      4.87 o 
  -3  12   0        0.10        0.37      2.93 o 
  -2  12   0      155.94      160.52      4.18 o 
  -1  12   0      363.83      385.56      8.89 o 
   0  12   0      140.97      159.47      4.99 o 
   1  12   0        9.93       10.42      1.70 o 
   2  12   0      226.44      230.58      6.42 o 
   3  12   0        9.10        7.11      1.67 o 
   4  12   0       25.93       28.08      2.36 o 
   5  12   0        0.45        2.21      2.62 o 
  -4  13   0        6.96        5.95      3.69 o 
  -3  13   0       24.43       21.41      4.19 o 
  -2  13   0        3.85        2.32      3.10 o 
  -1  13   0        1.24        0.39      2.01 o 
   0  13   0        4.50        5.66      2.28 o 
   1  13   0       83.54       80.43      3.60 o 
   2  13   0      165.43      175.13      8.59 o 
   3  13   0        1.43        5.81      2.71 o 
   4  13   0        1.71        3.32      4.35 o 
  -2  14   0        1.64        2.85      4.57 o 
  -1  14   0       94.78       97.62      4.25 o 
   0  14   0       41.60       48.95      3.58 o 
   1  14   0        7.98        7.89      2.94 o 
   2  14   0        2.57        9.30      4.57 o 
  -2 -14   1        6.06        5.90      4.05 o 
  -1 -14   1      175.00      172.30      7.19 o 
   0 -14   1       29.63       31.62      6.11 o 
   1 -14   1        3.17        5.14      3.01 o 
   2 -14   1        0.04       -2.58      3.17 o 
  -4 -13   1       12.92       15.56      2.52 o 
  -3 -13   1       13.73       19.21      3.30 o 
  -2 -13   1      116.62      108.96      4.41 o 
  -1 -13   1       59.99       51.13      3.21 o 
   0 -13   1      122.60      120.77      4.54 o 
   1 -13   1       65.66       67.54      3.59 o 
   2 -13   1        9.25        7.05      2.31 o 
   3 -13   1       37.14       38.03      4.83 o 
   4 -13   1       37.36       42.12      5.11 o 
  -6 -12   1        1.11        3.43      2.68 o 
  -5 -12   1        3.93        7.65      4.80 o 
  -4 -12   1        0.04        2.33      1.35 o 
  -3 -12   1       92.55       94.98      3.41 o 
  -2 -12   1       39.32       33.12      5.02 o 
  -1 -12   1      129.37      127.41      3.63 o 
   0 -12   1       37.85       52.54      3.76 o 
   1 -12   1      124.00      130.18      4.49 o 
   2 -12   1        0.35        2.33      1.66 o 
   3 -12   1      115.87      133.64      6.63 o 
   4 -12   1        1.96        3.22      3.18 o 
   5 -12   1       13.24       13.02      3.08 o 
   6 -12   1       77.85       73.93      6.19 o 
  -7 -11   1        2.38        4.71      2.56 o 
  -6 -11   1      165.11      174.42      7.12 o 
  -5 -11   1       82.65       85.13      4.46 o 
  -4 -11   1       22.89       23.28      2.07 o 
  -3 -11   1        1.74       -1.88      1.20 o 
  -2 -11   1       59.29       53.19      2.49 o 
  -1 -11   1        2.34        3.21      1.46 o 
   0 -11   1        0.10        1.10      2.09 o 
   1 -11   1      499.48      500.38      8.58 o 
   2 -11   1      168.50      170.01      4.91 o 
   3 -11   1      299.03      290.88     11.55 o 
   4 -11   1       53.76       45.63      2.38 o 
   5 -11   1       56.04       62.63      3.16 o 
   6 -11   1       17.56       19.77      7.07 o 
   7 -11   1      105.28       98.53      5.53 o 
  -7 -10   1       32.08       38.74      4.00 o 
  -6 -10   1      313.01      318.19      7.51 o 
  -5 -10   1       11.74       12.21      1.96 o 
  -4 -10   1       52.43       53.33      2.88 o 
  -3 -10   1      403.05      395.62      8.72 o 
  -2 -10   1       65.43       63.51      2.48 o 
  -1 -10   1      390.79      395.63      6.16 o 
   0 -10   1       73.64       73.11      2.29 o 
   1 -10   1      231.65      242.00      4.98 o 
   2 -10   1       24.35       28.62      2.65 o 
   3 -10   1       76.26       74.32      2.87 o 
   4 -10   1      134.16      128.52      3.61 o 
   5 -10   1        1.47        2.87      1.52 o 
   6 -10   1       37.10       35.18      3.52 o 
   7 -10   1        4.56        7.16      2.53 o 
  -8  -9   1       20.19       20.22      3.33 o 
  -7  -9   1        6.90        9.83      2.74 o 
  -6  -9   1      158.15      142.89      4.44 o 
  -5  -9   1      252.37      255.00      6.10 o 
  -4  -9   1       87.14       68.43      2.94 o 
  -3  -9   1      268.95      272.11      5.28 o 
  -2  -9   1        0.94        0.29      0.95 o 
  -1  -9   1      482.63      458.15      6.17 o 
   0  -9   1      185.95      179.79      3.61 o 
   1  -9   1        0.35        0.48      0.88 o 
   2  -9   1      315.43      306.89      4.76 o 
   3  -9   1        0.04       -0.04      1.04 o 
   4  -9   1       23.85       16.77      1.69 o 
   5  -9   1      274.07      249.30      6.53 o 
   6  -9   1        8.40        8.27      1.91 o 
   7  -9   1       95.68       93.08      4.35 o 
   8  -9   1        2.18        6.78      5.01 o 
  -9  -8   1        0.03        2.77      2.56 o 
  -8  -8   1       68.19       72.35      4.55 o 
  -7  -8   1       48.25       47.31      4.45 o 
  -6  -8   1       61.96       63.61      2.76 o 
  -5  -8   1        9.01        8.71      3.03 o 
  -4  -8   1      152.02      135.96      3.89 o 
  -3  -8   1       28.80       24.61      1.89 o 
  -2  -8   1       19.83       22.17      1.39 o 
  -1  -8   1      114.44      101.18      2.13 o 
   0  -8   1      270.84      249.97      3.12 o 
   1  -8   1       20.57       20.94      1.36 o 
   2  -8   1      515.87      511.52      6.29 o 
   3  -8   1       64.06       69.72      2.34 o 
   4  -8   1       27.30       19.54      1.62 o 
   5  -8   1      142.10      125.73      4.33 o 
   6  -8   1      175.74      187.18      5.52 o 
   7  -8   1       12.71        8.97      2.02 o 
   8  -8   1      102.48       92.02      8.83 o 
   9  -8   1        1.50        3.96      2.34 o 
  -9  -7   1       96.48       97.36      8.76 o 
  -8  -7   1       63.71       63.01      4.50 o 
  -7  -7   1        7.12        3.03      1.77 o 
  -6  -7   1       87.70      100.64      4.50 o 
  -5  -7   1      619.32      580.92     10.13 o 
  -4  -7   1       17.09       12.70      1.35 o 
  -3  -7   1       61.66       54.61      1.81 o 
  -2  -7   1        6.12        5.76      0.87 o 
  -1  -7   1      304.67      297.58      3.61 o 
   0  -7   1       58.78       64.16      2.21 o 
   1  -7   1        1.22        0.30      0.51 o 
   2  -7   1       30.35       31.28      1.15 o 
   3  -7   1       12.48       14.99      1.19 o 
   4  -7   1      110.76      101.00      2.74 o 
   5  -7   1       67.71       66.90      3.08 o 
   6  -7   1      186.54      173.17      5.04 o 
   7  -7   1       75.26       72.34      3.89 o 
   8  -7   1       55.98       59.70      4.13 o 
   9  -7   1        7.59        7.01      3.03 o 
 -10  -6   1      171.08      184.10      6.67 o 
  -9  -6   1       65.40       71.95      5.06 o 
  -8  -6   1        1.23        2.15      1.80 o 
  -7  -6   1      166.93      163.41      5.52 o 
  -6  -6   1      246.27      242.30      6.83 o 
  -5  -6   1      441.29      407.76     12.28 o 
  -4  -6   1      127.86      128.53      2.95 o 
  -3  -6   1      276.55      266.82      4.23 o 
  -2  -6   1       71.88       78.47      1.59 o 
  -1  -6   1     1429.46     1480.94     12.31 o 
   0  -6   1      136.81      126.31      1.83 o 
   1  -6   1        0.20        1.14      0.56 o 
   2  -6   1      990.23      995.64      9.70 o 
   3  -6   1       29.57       32.02      1.43 o 
   4  -6   1        6.07        4.72      1.17 o 
   5  -6   1      151.58      149.79      4.29 o 
   6  -6   1        0.89        0.24      1.24 o 
   7  -6   1        3.71        1.83      1.35 o 
   8  -6   1        4.99        5.60      1.96 o 
   9  -6   1        2.38        0.16      1.95 o 
 -10  -5   1       17.95       18.56      2.71 o 
  -9  -5   1       27.01       30.29      4.01 o 
  -8  -5   1      209.54      203.63      6.16 o 
  -7  -5   1       76.43       85.29      3.72 o 
  -6  -5   1       62.71       71.63      3.42 o 
  -5  -5   1      234.18      228.13      5.17 o 
  -4  -5   1       27.70       26.23      1.78 o 
  -3  -5   1      130.93      144.23      2.41 o 
  -2  -5   1       67.08       57.06      1.57 o 
  -1  -5   1       15.50       18.12      0.74 o 
   0  -5   1       79.79       60.87      1.20 o 
   1  -5   1      347.83      360.76      4.34 o 
   2  -5   1     1169.00     1269.56     11.28 o 
   3  -5   1      602.61      684.23      8.21 o 
   4  -5   1      487.89      520.27      8.25 o 
   5  -5   1      253.29      243.25      4.95 o 
   6  -5   1       57.13       50.57      2.56 o 
   7  -5   1      716.97      697.13     15.12 o 
   8  -5   1        0.01       -0.75      1.51 o 
   9  -5   1       94.67       99.40     13.70 o 
  10  -5   1       24.65       24.33      3.66 o 
 -10  -4   1      266.62      286.41      8.00 o 
  -9  -4   1        0.87        2.23      1.45 o 
  -8  -4   1      161.87      156.43      5.03 o 
  -7  -4   1       43.87       35.96      2.31 o 
  -6  -4   1      874.25      856.11     21.32 o 
  -5  -4   1       16.52       23.21      1.48 o 
  -4  -4   1     1556.02     1577.95     18.30 o 
  -3  -4   1       20.93       24.52      1.06 o 
  -2  -4   1        2.56        5.75      0.50 o 
  -1  -4   1       84.84       79.64      1.18 o 
   0  -4   1      578.47      563.85      5.61 o 
   1  -4   1        0.09        0.29      0.28 o 
   2  -4   1     2831.15     2916.45     27.82 o 
   3  -4   1     1155.95     1251.94     14.99 o 
   4  -4   1      241.93      235.87      3.87 o 
   5  -4   1        3.03        4.03      1.08 o 
   6  -4   1       10.70       12.68      1.82 o 
   7  -4   1      120.01      114.87      4.52 o 
   8  -4   1       17.27       18.42      3.08 o 
   9  -4   1        8.33       13.58      1.74 o 
  10  -4   1       11.34       12.06      2.39 o 
 -10  -3   1       15.03       16.92      3.78 o 
  -9  -3   1        1.03        1.87      1.38 o 
  -8  -3   1      112.49      109.35      3.94 o 
  -7  -3   1        3.07        2.95      0.98 o 
  -6  -3   1      139.62      114.31      2.78 o 
  -5  -3   1      328.36      391.01      6.07 o 
  -4  -3   1     1237.25     1335.90     15.57 o 
  -3  -3   1      398.46      390.49      5.08 o 
  -2  -3   1     1526.75     1497.58     15.47 o 
  -1  -3   1     1870.15     1845.63     21.07 o 
   0  -3   1     3175.11     3065.22     29.33 o 
   1  -3   1      311.38      319.34      3.63 o 
   2  -3   1        0.01       -0.61      0.31 o 
   3  -3   1       35.22       61.08      1.63 o 
   4  -3   1      389.62      447.04      6.33 o 
   5  -3   1     2040.60     2093.14     27.10 o 
   6  -3   1      541.59      571.62     10.49 o 
   7  -3   1        1.09       -0.19      1.15 o 
   8  -3   1       14.88       15.29      2.12 o 
   9  -3   1      114.17      131.94      5.22 o 
  10  -3   1       98.69      102.43      4.82 o 
 -10  -2   1      152.20      151.49     10.07 o 
  -9  -2   1       13.99       11.36      1.71 o 
  -8  -2   1      546.22      538.40      9.65 o 
  -7  -2   1       66.86       64.30      2.11 o 
  -6  -2   1        5.92        8.29      0.75 o 
  -5  -2   1      444.94      483.52      6.06 o 
  -4  -2   1      132.53      134.65      2.33 o 
  -3  -2   1      299.43      288.03      3.88 o 
  -2  -2   1      882.76      919.55     10.75 o 
  -1  -2   1     5153.88     5120.04     64.04 o 
   0  -2   1     1286.46     1261.49     15.22 o 
   1  -2   1      829.54      827.42     10.64 o 
   2  -2   1     1124.36     1241.63     30.12 o 
   3  -2   1      198.22      255.36      3.83 o 
   4  -2   1      282.86      302.55      5.17 o 
   5  -2   1        1.25        0.47      0.75 o 
   6  -2   1     1780.62     1849.13     28.12 o 
   7  -2   1      440.37      456.36     10.32 o 
   8  -2   1      282.49      289.83      7.71 o 
   9  -2   1       38.51       45.40      7.52 o 
  10  -2   1       92.94      101.64      4.66 o 
 -11  -1   1       16.15       13.40      5.49 o 
 -10  -1   1       10.38        4.71      2.91 o 
  -9  -1   1      142.23      155.53      4.24 o 
  -8  -1   1       23.64       30.37      9.99 o 
  -7  -1   1       13.72       13.32      4.40 o 
  -6  -1   1      835.66      814.14     18.17 o 
  -5  -1   1      381.62      408.66      9.98 o 
  -4  -1   1        0.57        0.45      0.85 o 
  -3  -1   1     2224.24     2468.11     36.81 o 
  -2  -1   1       89.98       79.65      2.32 o 
  -1  -1   1      204.19      205.86      4.68 o 
   0  -1   1      150.73      149.04      3.35 o 
   1  -1   1      195.43      247.88      4.40 o 
   2  -1   1      759.86      886.33     14.73 o 
   3  -1   1      557.07      644.15      8.97 o 
   4  -1   1       48.91       61.60      1.88 o 
   5  -1   1      490.85      535.38      9.34 o 
   6  -1   1      319.39      330.36      6.73 o 
   7  -1   1        0.04        1.60      1.56 o 
   8  -1   1       15.85       15.76      3.05 o 
   9  -1   1      258.77      266.00      7.52 o 
  10  -1   1       13.65       13.95      2.13 o 
 -11   0   1        0.03        2.59      4.53 o 
 -10   0   1      108.96      118.76      6.19 o 
  -9   0   1      345.66      344.41     14.58 o 
  -8   0   1      102.35       93.91      6.70 o 
  -7   0   1      514.27      500.25     12.37 o 
  -6   0   1       63.52       78.10      4.62 o 
  -5   0   1      361.28      366.11      7.54 o 
  -4   0   1        2.67        8.60      1.05 o 
  -3   0   1      200.55      206.03      4.27 o 
  -2   0   1      321.32      335.98      5.77 o 
  -1   0   1      486.99      512.85      8.65 o 
   0   0   1        3.75        1.02      0.46 o 
   1   0   1        8.76       11.08      0.67 o 
   2   0   1     3752.90     4109.41     60.42 o 
   3   0   1        7.56        3.62      0.55 o 
   4   0   1     1247.92     1487.62     19.44 o 
   5   0   1        2.28        1.00      0.85 o 
   6   0   1        9.42       13.16      1.37 o 
   7   0   1      724.45      746.14     15.02 o 
   8   0   1        4.88        2.79      1.50 o 
   9   0   1      102.94      112.12      3.91 o 
  10   0   1      123.88      134.63      4.58 o 
 -11   1   1       69.25       77.47      5.64 o 
 -10   1   1       87.37       84.95      7.43 o 
  -9   1   1       22.36       15.79      3.67 o 
  -8   1   1        3.04        0.86      1.08 o 
  -7   1   1       28.91       44.25      4.29 o 
  -6   1   1      727.16      756.55     16.97 o 
  -5   1   1      476.77      537.96     10.18 o 
  -4   1   1       20.91       34.22      2.28 o 
  -3   1   1       56.65       69.35      2.17 o 
  -2   1   1        5.02        7.43      0.60 o 
  -1   1   1     4811.01     4970.34     63.15 o 
   0   1   1     4300.63     4300.80     55.53 o 
   1   1   1     5743.45     5999.43     76.00 o 
   2   1   1      224.05      245.21      4.71 o 
   3   1   1     3292.94     3686.09     40.98 o 
   4   1   1       42.51       38.73      1.42 o 
   5   1   1      510.66      524.41      8.95 o 
   6   1   1      148.78      139.65      3.30 o 
   7   1   1       51.56       46.01      2.34 o 
   8   1   1       19.23       23.17      2.40 o 
   9   1   1       89.57       96.74      3.64 o 
  10   1   1        1.55        3.80      1.84 o 
 -10   2   1       90.64       91.36      4.00 o 
  -9   2   1       47.74       48.79      4.48 o 
  -8   2   1      131.13      118.21      4.13 o 
  -7   2   1      280.01      281.94      6.85 o 
  -6   2   1        4.08        6.83      1.08 o 
  -5   2   1     1215.37     1329.64     30.92 o 
  -4   2   1     1782.66     1988.72     22.67 o 
  -3   2   1     3641.63     3934.85     38.98 o 
  -2   2   1        1.48        4.80      0.51 o 
  -1   2   1     4354.88     4746.26     53.81 o 
   0   2   1     3184.27     3154.05     39.94 o 
   1   2   1     1228.39     1159.13     13.47 o 
   2   2   1      277.63      257.34      3.54 o 
   3   2   1      411.40      437.40      5.75 o 
   4   2   1      131.91      127.61      2.50 o 
   5   2   1       80.09       75.04      2.50 o 
   6   2   1        6.85        3.77      1.45 o 
   7   2   1      351.10      333.24      8.02 o 
   8   2   1      333.90      360.78      8.83 o 
   9   2   1      157.52      149.04      5.30 o 
  10   2   1       31.83       29.81      3.00 o 
 -10   3   1      322.17      336.44      9.61 o 
  -9   3   1       61.23       64.12      4.35 o 
  -8   3   1        0.49       -1.15      0.99 o 
  -7   3   1       64.04       57.22      2.14 o 
  -6   3   1       17.67       15.17      1.05 o 
  -5   3   1      338.38      354.46      5.79 o 
  -4   3   1      500.64      563.78      7.40 o 
  -3   3   1       25.98       43.23      1.20 o 
  -2   3   1      589.16      657.08      7.37 o 
  -1   3   1     2885.44     3021.11     27.20 o 
   0   3   1      771.64      744.34      6.34 o 
   1   3   1      969.48     1007.29     13.46 o 
   2   3   1      499.67      515.97      5.88 o 
   3   3   1      186.81      186.93      3.09 o 
   4   3   1        8.63       13.79      1.02 o 
   5   3   1      389.16      412.96      6.67 o 
   6   3   1        0.15        0.62      0.83 o 
   7   3   1       20.65       22.19      1.85 o 
   8   3   1      109.63      122.05      4.62 o 
   9   3   1       51.83       45.96      3.37 o 
  10   3   1        4.39        2.91      1.85 o 
 -10   4   1        1.83        1.60      3.29 o 
  -9   4   1       22.03       26.90      6.41 o 
  -8   4   1      162.05      161.78      5.34 o 
  -7   4   1       20.62       20.42      1.67 o 
  -6   4   1      141.46      136.15      3.31 o 
  -5   4   1      699.99      746.31     10.83 o 
  -4   4   1      423.77      442.31      6.86 o 
  -3   4   1      934.65      985.98     11.02 o 
  -2   4   1       68.55       49.18      1.55 o 
  -1   4   1       84.61       76.64      1.21 o 
   0   4   1     1514.23     1468.26     12.18 o 
   1   4   1      178.72      168.03      1.87 o 
   2   4   1      546.00      567.78      6.09 o 
   3   4   1        0.35        0.00      0.36 o 
   4   4   1      544.48      537.04     10.44 o 
   5   4   1       19.23       17.79      2.15 o 
   6   4   1       17.41       13.44      1.47 o 
   7   4   1      118.99      104.92      4.23 o 
   8   4   1      101.93      105.46      4.50 o 
   9   4   1        2.65        1.26      1.71 o 
  10   4   1      109.18      104.13      6.79 o 
 -10   5   1       58.39       68.31     10.49 o 
  -9   5   1       47.48       59.54      8.81 o 
  -8   5   1       47.79       40.45      7.08 o 
  -7   5   1       59.52       48.15      2.44 o 
  -6   5   1      539.66      549.58      9.85 o 
  -5   5   1      393.61      379.10      6.58 o 
  -4   5   1       51.64       38.61      1.74 o 
  -3   5   1       60.74       60.45      1.81 o 
  -2   5   1     1512.24     1673.71     16.54 o 
  -1   5   1      892.37      898.11      8.17 o 
   0   5   1       21.04       24.87      0.74 o 
   1   5   1      135.19      134.27      1.70 o 
   2   5   1      107.98       99.07      1.63 o 
   3   5   1     1175.36     1197.36     17.35 o 
   4   5   1      336.88      357.33      5.18 o 
   5   5   1      373.82      365.05      6.06 o 
   6   5   1      377.82      380.70      9.21 o 
   7   5   1       32.53       37.10      3.71 o 
   8   5   1      390.63      390.96     10.00 o 
   9   5   1      213.00      208.18      6.94 o 
  10   5   1       38.11       32.10      3.50 o 
 -10   6   1       25.33       25.69      2.99 o 
  -9   6   1        4.00        5.99      3.77 o 
  -8   6   1       55.60       53.73      2.87 o 
  -7   6   1        0.17        1.11      1.30 o 
  -6   6   1       92.35       75.34      3.04 o 
  -5   6   1      330.68      333.93      7.25 o 
  -4   6   1       19.93       16.82      1.33 o 
  -3   6   1      491.61      453.41      5.97 o 
  -2   6   1      373.90      353.94      4.13 o 
  -1   6   1       27.92       30.90      0.99 o 
   0   6   1      178.14      158.04      1.92 o 
   1   6   1      362.44      314.14      3.41 o 
   2   6   1      289.77      277.66      6.07 o 
   3   6   1      325.15      308.15      4.75 o 
   4   6   1      184.69      188.26      3.96 o 
   5   6   1       98.49       92.62      2.96 o 
   6   6   1      111.18      114.25      4.73 o 
   7   6   1       45.66       40.25      5.72 o 
   8   6   1       27.66       26.35      6.07 o 
   9   6   1      136.04      136.32      5.90 o 
  -9   7   1      142.91      136.70      5.80 o 
  -8   7   1      231.83      210.18      5.77 o 
  -7   7   1        1.41        1.94      1.37 o 
  -6   7   1        0.10        1.25      1.28 o 
  -5   7   1      123.91       99.03      3.50 o 
  -4   7   1      102.79       98.82      2.77 o 
  -3   7   1      106.68      104.11      2.43 o 
  -2   7   1       14.23       15.48      0.92 o 
  -1   7   1        0.33       -0.23      0.45 o 
   0   7   1        8.78        6.07      0.62 o 
   1   7   1       23.47       28.14      1.00 o 
   2   7   1      347.36      323.68      4.51 o 
   3   7   1      751.88      702.19      9.35 o 
   4   7   1      195.13      189.74      5.18 o 
   5   7   1       94.78       92.79      3.20 o 
   6   7   1        1.63        0.86      1.15 o 
   7   7   1        7.75        8.03      3.65 o 
   8   7   1      123.62      116.69      5.46 o 
   9   7   1        3.65        2.78      2.41 o 
  -9   8   1        3.07        4.33      2.34 o 
  -8   8   1        0.04       -0.73      1.82 o 
  -7   8   1       58.70       51.49      3.07 o 
  -6   8   1       54.24       55.85      3.01 o 
  -5   8   1       68.22       57.88      2.74 o 
  -4   8   1       11.87       10.72      1.27 o 
  -3   8   1        0.36       -0.14      0.79 o 
  -2   8   1      550.56      524.23      6.36 o 
  -1   8   1       26.99       25.17      1.11 o 
   0   8   1      285.44      288.76      3.52 o 
   1   8   1       21.97       17.80      1.21 o 
   2   8   1       21.78       22.79      1.29 o 
   3   8   1       46.14       44.21      1.98 o 
   4   8   1      251.92      240.83      5.71 o 
   5   8   1      579.11      575.24     10.69 o 
   6   8   1       10.59       10.61      1.78 o 
   7   8   1        0.98       -0.11      1.64 o 
   8   8   1       20.01       13.51      3.02 o 
  -8   9   1       52.80       60.46      3.68 o 
  -7   9   1       57.25       51.89      3.26 o 
  -6   9   1       10.34        9.19      1.72 o 
  -5   9   1        8.40        8.25      1.48 o 
  -4   9   1      401.90      403.62      6.18 o 
  -3   9   1       80.55       72.09      2.31 o 
  -2   9   1     1325.78     1300.25     13.76 o 
  -1   9   1       67.60       68.73      1.59 o 
   0   9   1       17.90       16.08      1.37 o 
   1   9   1       40.55       34.88      1.68 o 
   2   9   1      304.94      288.37      5.98 o 
   3   9   1        4.79        3.17      1.42 o 
   4   9   1      472.51      460.38      9.26 o 
   5   9   1      286.04      279.68     10.20 o 
   6   9   1       33.59       32.47      2.67 o 
   7   9   1        4.24        0.39      1.62 o 
   8   9   1      157.55      167.76      8.89 o 
  -8  10   1       16.47       15.17      2.70 o 
  -7  10   1        5.34        7.58      2.20 o 
  -6  10   1        0.03        0.48      1.50 o 
  -5  10   1        0.99        0.24      1.30 o 
  -4  10   1       35.50       39.14      2.10 o 
  -3  10   1       10.99        8.95      1.35 o 
  -2  10   1       41.73       39.68      1.72 o 
  -1  10   1       24.16       26.66      2.03 o 
   0  10   1        5.60        4.80      1.01 o 
   1  10   1        0.78       -2.29      1.15 o 
   2  10   1        1.51        0.10      1.17 o 
   3  10   1       76.49       76.39      2.88 o 
   4  10   1       12.19       12.80      1.68 o 
   5  10   1        1.50        2.33      1.60 o 
   6  10   1       54.08       56.93      4.54 o 
   7  10   1        8.65       10.12      3.82 o 
  -7  11   1        2.75        6.07      2.13 o 
  -6  11   1       39.85       42.35      3.36 o 
  -5  11   1        4.50        5.37      1.50 o 
  -4  11   1       45.69       45.94      2.35 o 
  -3  11   1       15.29       12.50      1.73 o 
  -2  11   1        7.66        9.43      1.84 o 
  -1  11   1       18.30       15.65      1.96 o 
   0  11   1       80.27       73.79      2.84 o 
   1  11   1       17.90       16.07      2.07 o 
   2  11   1       25.20       20.37      2.28 o 
   3  11   1       13.12        9.87      1.62 o 
   4  11   1      281.10      288.32      6.19 o 
   5  11   1        4.03        4.62      1.71 o 
   6  11   1        3.46        7.08      3.06 o 
  -6  12   1        0.09        2.94      2.01 o 
  -5  12   1        0.32        1.89      1.44 o 
  -4  12   1        1.57        1.22      2.32 o 
  -3  12   1        7.26        8.72      3.28 o 
  -2  12   1       29.07       26.82      2.20 o 
  -1  12   1        2.64       -0.14      1.90 o 
   0  12   1      345.27      354.58     10.24 o 
   1  12   1        9.19       11.86      2.51 o 
   2  12   1       59.42       58.07      3.33 o 
   3  12   1      220.19      225.24     10.25 o 
   4  12   1        0.94        3.97      2.17 o 
   5  12   1       38.94       42.61      4.42 o 
  -4  13   1      136.45      134.08      8.99 o 
  -3  13   1      169.02      171.80      5.94 o 
  -2  13   1       32.61       35.67      4.52 o 
  -1  13   1        8.56       11.98      2.40 o 
   0  13   1       24.48       29.09      2.97 o 
   1  13   1      123.25      123.54      4.37 o 
   2  13   1       37.34       38.15      3.22 o 
   3  13   1       71.49       76.14      5.00 o 
   4  13   1       20.54       20.66      3.61 o 
  -2  14   1        0.21        2.76      3.29 o 
  -1  14   1       19.38       20.15      2.77 o 
   0  14   1        0.43       -0.17      2.07 o 
   1  14   1        1.11       -1.06      4.23 o 
   2  14   1       31.44       32.56      4.15 o 
  -2 -14   2       88.02       83.85      5.19 o 
  -1 -14   2       71.29       77.45      5.31 o 
   0 -14   2       13.53       16.65      3.54 o 
   1 -14   2       93.37      104.35      6.82 o 
   2 -14   2        9.33       12.32      3.96 o 
  -4 -13   2        2.13        6.20      2.23 o 
  -3 -13   2       32.63       29.18      3.77 o 
  -2 -13   2       37.42       35.43      4.69 o 
  -1 -13   2       14.60       12.69      2.26 o 
   0 -13   2       97.22       99.06      4.20 o 
   1 -13   2       80.20       80.78      6.86 o 
   2 -13   2       13.19       13.97      2.30 o 
   3 -13   2        0.02       -1.06      3.20 o 
   4 -13   2        6.58        6.79      3.86 o 
  -6 -12   2        0.04        2.70      3.76 o 
  -5 -12   2      116.18      119.03      7.62 o 
  -4 -12   2        0.08        2.49      1.34 o 
  -3 -12   2        0.39        1.88      1.36 o 
  -2 -12   2       84.93       78.96      3.59 o 
  -1 -12   2       19.11       21.94      2.00 o 
   0 -12   2       41.46       42.90      3.05 o 
   1 -12   2       15.50       17.55      2.41 o 
   2 -12   2        8.34        8.97      2.00 o 
   3 -12   2       24.20       18.34      3.84 o 
   4 -12   2       97.09       89.98      7.83 o 
   5 -12   2        5.55        8.15      5.11 o 
  -7 -11   2        2.12        2.04      2.52 o 
  -6 -11   2       32.05       34.12      4.03 o 
  -5 -11   2        0.42        0.47      1.51 o 
  -4 -11   2        1.77        4.25      1.79 o 
  -3 -11   2      476.27      456.94      8.13 o 
  -2 -11   2      170.65      168.10      5.17 o 
  -1 -11   2       31.49       29.02      1.94 o 
   0 -11   2      171.83      179.40      4.27 o 
   1 -11   2       47.79       44.39      2.82 o 
   2 -11   2      158.53      155.58      4.71 o 
   3 -11   2       32.19       35.46      4.10 o 
   4 -11   2        0.14        1.27      1.44 o 
   5 -11   2        7.16        6.67      1.91 o 
   6 -11   2      170.18      167.33      7.67 o 
  -7 -10   2        5.17        4.54      2.40 o 
  -6 -10   2       10.81        5.70      2.76 o 
  -5 -10   2       19.83       25.58      2.77 o 
  -4 -10   2      155.92      142.76      5.62 o 
  -3 -10   2       45.77       43.73      2.17 o 
  -2 -10   2       91.27       79.01      2.69 o 
  -1 -10   2       40.46       38.60      1.87 o 
   0 -10   2        1.59        0.94      1.11 o 
   1 -10   2       83.08       80.57      2.72 o 
   2 -10   2        4.02        3.29      1.32 o 
   3 -10   2      114.82      101.44      3.16 o 
   4 -10   2       61.98       61.75      2.68 o 
   5 -10   2       38.73       42.94      2.76 o 
   6 -10   2      148.01      138.86      5.56 o 
   7 -10   2        5.77        6.67      3.91 o 
  -8  -9   2        2.90        2.77      2.26 o 
  -7  -9   2       41.78       38.13      3.70 o 
  -6  -9   2       73.39       76.86      3.21 o 
  -5  -9   2        5.78        4.34      1.39 o 
  -4  -9   2       44.29       41.11      2.42 o 
  -3  -9   2      438.61      428.37      7.23 o 
  -2  -9   2      157.59      152.41      3.29 o 
  -1  -9   2      442.02      442.54      5.99 o 
   0  -9   2      127.80      120.13      2.37 o 
   1  -9   2       29.94       30.33      2.20 o 
   2  -9   2      299.72      284.90      5.05 o 
   3  -9   2        0.70        1.31      1.13 o 
   4  -9   2       97.03       74.88      2.96 o 
   5  -9   2       46.15       55.54      3.61 o 
   6  -9   2        0.55        1.82      1.73 o 
   7  -9   2       96.25       83.76      4.09 o 
   8  -9   2        6.48        7.16      2.74 o 
  -9  -8   2      141.76      141.00      6.08 o 
  -8  -8   2       98.59      101.19      6.16 o 
  -7  -8   2       19.16       17.56      5.60 o 
  -6  -8   2       58.32       64.30      3.70 o 
  -5  -8   2        4.56        3.46      1.74 o 
  -4  -8   2        0.36        0.13      0.89 o 
  -3  -8   2      457.24      421.83     10.09 o 
  -2  -8   2       76.13       59.41      1.93 o 
  -1  -8   2       66.49       54.76      1.68 o 
   0  -8   2      279.36      248.56      4.78 o 
   1  -8   2      384.75      380.84      4.61 o 
   2  -8   2       40.78       31.60      2.22 o 
   3  -8   2       14.19       13.70      1.89 o 
   4  -8   2      159.73      158.25      4.03 o 
   5  -8   2      239.51      225.17      6.06 o 
   6  -8   2      111.58      108.86      4.26 o 
   7  -8   2       84.66       85.43      3.97 o 
   8  -8   2       36.25       40.73      3.82 o 
  -9  -7   2        1.66        1.28      1.98 o 
  -8  -7   2       56.61       61.14      3.83 o 
  -7  -7   2        5.10        5.59      1.83 o 
  -6  -7   2      329.53      329.32      8.50 o 
  -5  -7   2      102.30       99.03      3.12 o 
  -4  -7   2      341.77      322.40      5.78 o 
  -3  -7   2       43.54       38.92      2.31 o 
  -2  -7   2       15.51       17.62      1.40 o 
  -1  -7   2      804.09      799.67      7.99 o 
   0  -7   2       34.84       27.66      1.14 o 
   1  -7   2      854.96      863.46      8.11 o 
   2  -7   2       55.11       47.47      1.31 o 
   3  -7   2      112.91      127.55      4.19 o 
   4  -7   2        0.34       -0.69      0.98 o 
   5  -7   2      278.80      273.52      6.57 o 
   6  -7   2        5.34        5.90      2.40 o 
   7  -7   2      145.30      152.70      7.36 o 
   8  -7   2      117.08      133.83      5.89 o 
   9  -7   2      169.19      173.79      7.04 o 
 -10  -6   2       47.73       48.36      5.76 o 
  -9  -6   2        3.09        2.19      5.55 o 
  -8  -6   2       20.43       17.16      2.36 o 
  -7  -6   2       28.09       21.62      2.41 o 
  -6  -6   2      475.75      478.10     10.65 o 
  -5  -6   2       40.99       48.37      2.57 o 
  -4  -6   2        0.90        0.07      0.75 o 
  -3  -6   2      136.57      129.52      3.55 o 
  -2  -6   2      622.26      601.81      6.26 o 
  -1  -6   2        1.58        3.19      0.42 o 
   0  -6   2        0.29       -0.31      0.37 o 
   1  -6   2       39.26       50.99      1.16 o 
   2  -6   2      301.50      312.32      3.75 o 
   3  -6   2       20.31       21.86      1.27 o 
   4  -6   2      622.83      622.60      8.74 o 
   5  -6   2       88.70       82.27      3.22 o 
   6  -6   2      339.93      341.36      7.54 o 
   7  -6   2       61.05       64.09      3.80 o 
   8  -6   2       35.38       46.34      3.69 o 
   9  -6   2      383.20      396.39     11.20 o 
 -10  -5   2       38.79       37.24      3.03 o 
  -9  -5   2        1.97        0.34      1.54 o 
  -8  -5   2       63.59       64.26      5.58 o 
  -7  -5   2      114.47      131.42      4.46 o 
  -6  -5   2       40.62       44.19      2.40 o 
  -5  -5   2      396.18      385.67      7.28 o 
  -4  -5   2       98.79       92.87      3.84 o 
  -3  -5   2       15.56       15.49      1.04 o 
  -2  -5   2      236.37      204.27      3.19 o 
  -1  -5   2     1377.03     1391.13     11.76 o 
   0  -5   2       21.85       19.99      0.71 o 
   1  -5   2      704.45      777.04      7.22 o 
   2  -5   2      441.03      431.07      4.71 o 
   3  -5   2       11.81        8.72      0.93 o 
   4  -5   2       52.15       58.28      1.95 o 
   5  -5   2      993.14     1009.51     12.76 o 
   6  -5   2      107.16      103.31      3.45 o 
   7  -5   2      336.71      324.41      7.00 o 
   8  -5   2       31.47       29.69      2.32 o 
   9  -5   2       63.18       65.98      3.28 o 
  10  -5   2        0.13        3.01      2.20 o 
 -10  -4   2      110.37      123.84      4.69 o 
  -9  -4   2      172.35      169.70      5.34 o 
  -8  -4   2       96.38       95.44      3.80 o 
  -7  -4   2        0.17        2.76      1.15 o 
  -6  -4   2     1576.10     1517.99     31.08 o 
  -5  -4   2       39.95       36.21      1.81 o 
  -4  -4   2       11.80       19.28      0.84 o 
  -3  -4   2       68.78       45.08      1.23 o 
  -2  -4   2     1847.98     1939.16     18.51 o 
  -1  -4   2      786.48      759.49      8.08 o 
   0  -4   2      577.00      548.07      5.49 o 
   1  -4   2       41.40       40.54      0.94 o 
   2  -4   2      716.81      809.06      6.97 o 
   3  -4   2      557.64      589.03      6.52 o 
   4  -4   2      535.82      543.01      9.83 o 
   5  -4   2       22.39       27.96      2.06 o 
   6  -4   2      536.47      548.02     12.35 o 
   7  -4   2        6.93        4.19      2.23 o 
   8  -4   2       83.91       76.59      7.91 o 
   9  -4   2       40.82       40.66      3.45 o 
  10  -4   2       30.81       34.87      2.76 o 
 -10  -3   2       10.16        6.85      4.40 o 
  -9  -3   2      276.73      276.97      7.00 o 
  -8  -3   2        0.63        0.98      2.19 o 
  -7  -3   2       22.51       22.60      1.73 o 
  -6  -3   2      159.60      157.50      3.27 o 
  -5  -3   2      302.14      299.13      6.36 o 
  -4  -3   2       60.54       43.99      2.73 o 
  -3  -3   2      359.08      387.76      4.48 o 
  -2  -3   2     1727.17     1796.93     22.28 o 
  -1  -3   2     4948.42     4831.42     54.15 o 
   0  -3   2      945.47      924.90     10.49 o 
   1  -3   2       18.90       14.80      0.62 o 
   2  -3   2     1322.16     1398.60     16.47 o 
   3  -3   2      304.30      317.74      4.77 o 
   4  -3   2      141.30      178.60      3.47 o 
   5  -3   2      296.02      287.71      6.25 o 
   6  -3   2       15.58       12.08      1.82 o 
   7  -3   2      345.57      362.01      9.16 o 
   8  -3   2        0.14        2.21      1.34 o 
   9  -3   2        5.41        7.21      2.00 o 
  10  -3   2       16.76       14.19      2.55 o 
 -11  -2   2       27.34       27.55      6.16 o 
 -10  -2   2        9.38       10.85      4.62 o 
  -9  -2   2       71.39       70.73      6.54 o 
  -8  -2   2      590.89      633.03     14.96 o 
  -7  -2   2        5.33        5.49      1.57 o 
  -6  -2   2      566.95      569.83     10.51 o 
  -5  -2   2        1.66        0.32      0.70 o 
  -4  -2   2       44.61       42.33      1.53 o 
  -3  -2   2     2076.46     2096.69     19.92 o 
  -2  -2   2      691.48      702.89      6.91 o 
  -1  -2   2    21898.94    21638.73    221.39 o 
   0  -2   2        6.40        8.63      0.47 o 
   1  -2   2      248.79      262.84      3.65 o 
   2  -2   2        0.03        0.35      0.36 o 
   3  -2   2      665.21      752.68      9.32 o 
   4  -2   2        7.63        9.93      0.98 o 
   5  -2   2      120.78      121.84      3.55 o 
   6  -2   2      390.55      399.07      8.04 o 
   7  -2   2        6.99       10.87      1.78 o 
   8  -2   2       74.64       71.77      3.67 o 
   9  -2   2       95.24       92.79      4.40 o 
  10  -2   2       16.92       12.11      2.69 o 
 -11  -1   2      282.03      300.00     15.16 o 
 -10  -1   2      113.92      127.86      9.11 o 
  -9  -1   2        2.11        5.83      2.24 o 
  -8  -1   2      391.09      409.35     11.50 o 
  -7  -1   2      124.93      103.86     16.04 o 
  -6  -1   2        1.47        1.29      0.90 o 
  -5  -1   2      563.35      605.63     13.33 o 
  -4  -1   2       30.96       29.59      1.51 o 
  -3  -1   2      156.85      153.13      3.28 o 
  -2  -1   2     1072.94      990.72     11.59 o 
  -1  -1   2        5.78        7.83      0.92 o 
   0  -1   2       35.51       26.93      0.71 o 
   1  -1   2     1767.45     1931.07     29.08 o 
   2  -1   2      200.28      228.10      3.79 o 
   3  -1   2       69.92       83.88      2.11 o 
   4  -1   2      723.30      788.90     11.27 o 
   5  -1   2      146.78      141.99      3.77 o 
   6  -1   2        5.65        4.81      1.60 o 
   7  -1   2      361.15      368.34      8.97 o 
   8  -1   2      127.19      136.19      5.00 o 
   9  -1   2        5.30        5.15      1.84 o 
  10  -1   2       46.51       45.49      3.16 o 
 -11   0   2       11.29       14.74      5.56 o 
 -10   0   2       46.43       59.40      4.75 o 
  -9   0   2      120.93      136.39      8.48 o 
  -8   0   2      156.87      175.04      9.09 o 
  -7   0   2      207.04      225.66     14.82 o 
  -6   0   2      115.02      117.98      4.75 o 
  -5   0   2      484.17      516.36      9.67 o 
  -4   0   2       45.07       57.91      2.12 o 
  -3   0   2     1726.23     1884.48     28.47 o 
  -2   0   2      238.23      253.40      3.93 o 
  -1   0   2       33.61       23.66      1.50 o 
   0   0   2     1323.75     1335.11     17.31 o 
   1   0   2     2972.79     3355.73     43.59 o 
   2   0   2     1060.62     1197.89     14.16 o 
   3   0   2      365.23      432.15      6.53 o 
   4   0   2      295.32      344.99      5.75 o 
   5   0   2        9.45       18.47      1.82 o 
   6   0   2      238.77      247.19      5.55 o 
   7   0   2        5.84        6.27      1.53 o 
   8   0   2        1.07        1.96      1.32 o 
   9   0   2      356.92      367.77      8.25 o 
  10   0   2        6.75        6.66      2.23 o 
 -11   1   2       16.61       18.75      3.75 o 
 -10   1   2      218.40      242.42     12.44 o 
  -9   1   2      149.81      152.16      9.09 o 
  -8   1   2       29.34       20.85      4.15 o 
  -7   1   2       36.04       45.03      3.29 o 
  -6   1   2       17.22       22.76      3.11 o 
  -5   1   2       18.01       12.93      1.65 o 
  -4   1   2       95.08      112.42      3.16 o 
  -3   1   2       38.00       41.95      1.64 o 
  -2   1   2      415.50      390.50      7.40 o 
  -1   1   2        0.41       -0.38      1.08 o 
   0   1   2       22.07       19.47      0.92 o 
   1   1   2      179.72      199.18      3.68 o 
   2   1   2      977.71     1062.53     11.31 o 
   3   1   2        0.39        0.58      0.47 o 
   4   1   2      708.41      777.86      9.90 o 
   5   1   2      361.48      338.06      5.78 o 
   6   1   2      288.52      277.86      5.32 o 
   7   1   2       28.07       29.88      2.13 o 
   8   1   2       30.00       41.18      2.56 o 
   9   1   2       91.97      102.43      3.92 o 
  10   1   2       99.38      105.56      5.64 o 
 -11   2   2       24.33       38.07      6.54 o 
 -10   2   2        0.94        5.29      3.44 o 
  -9   2   2        7.53        8.04      1.92 o 
  -8   2   2        0.47       -0.54      0.79 o 
  -7   2   2       83.69       81.22      2.69 o 
  -6   2   2       53.51       59.92      2.11 o 
  -5   2   2       81.91       90.51      1.83 o 
  -4   2   2      749.87      909.86     10.95 o 
  -3   2   2     1401.89     1471.73     16.82 o 
  -2   2   2     2050.52     2196.88     22.60 o 
  -1   2   2    11244.96    11215.78    141.76 o 
   0   2   2     4391.42     4518.66     53.38 o 
   1   2   2      722.54      761.97      8.34 o 
   2   2   2     1238.80     1293.07     14.84 o 
   3   2   2     2302.53     2685.36     33.57 o 
   4   2   2     2295.59     2548.74     36.81 o 
   5   2   2      630.43      632.90     22.73 o 
   6   2   2       20.64       21.67      1.56 o 
   7   2   2        4.65        5.72      1.30 o 
   8   2   2      141.57      142.67      4.40 o 
   9   2   2        9.90        9.55      1.80 o 
  10   2   2        6.51        3.67      1.96 o 
 -10   3   2       31.47       35.80      2.81 o 
  -9   3   2      202.92      197.33      5.83 o 
  -8   3   2      306.72      288.61      7.29 o 
  -7   3   2       46.05       37.07      2.32 o 
  -6   3   2      627.78      640.64     11.68 o 
  -5   3   2      340.15      353.72      7.32 o 
  -4   3   2       52.01       52.45      1.50 o 
  -3   3   2     1012.91     1084.07     11.76 o 
  -2   3   2      595.13      629.70      7.17 o 
  -1   3   2      515.39      511.93      5.46 o 
   0   3   2      405.33      370.66      7.56 o 
   1   3   2      523.19      521.85      4.90 o 
   2   3   2      215.95      223.42      4.18 o 
   3   3   2        7.33        9.42      0.68 o 
   4   3   2        8.78       11.79      0.95 o 
   5   3   2       83.53       99.29      2.77 o 
   6   3   2       90.70       89.20      3.80 o 
   7   3   2      201.55      190.27      5.06 o 
   8   3   2       58.83       52.22      4.36 o 
   9   3   2        8.72        8.44      2.41 o 
  10   3   2      119.44      122.66      5.47 o 
 -10   4   2       34.76       38.54      3.47 o 
  -9   4   2       14.19       15.02      2.09 o 
  -8   4   2       20.63       16.41      1.96 o 
  -7   4   2       19.79       12.71      1.37 o 
  -6   4   2        0.33       -0.19      0.72 o 
  -5   4   2        2.76        5.18      0.97 o 
  -4   4   2       82.05      104.66      2.16 o 
  -3   4   2       49.10       54.91      1.37 o 
  -2   4   2        7.96        6.85      0.59 o 
  -1   4   2     1212.73     1175.60     10.32 o 
   0   4   2     1161.36     1218.89     12.29 o 
   1   4   2      230.18      251.27      2.72 o 
   2   4   2      196.67      179.76      3.68 o 
   3   4   2     1155.79     1159.46     18.74 o 
   4   4   2        0.02       -0.08      0.64 o 
   5   4   2      339.78      344.90      5.22 o 
   6   4   2       87.50       72.41      2.92 o 
   7   4   2      192.67      164.80      5.64 o 
   8   4   2       88.89       98.47      4.56 o 
   9   4   2        1.81        2.05      2.62 o 
  10   4   2       17.36       18.19      3.62 o 
 -10   5   2       18.49       20.33      2.53 o 
  -9   5   2        0.45        0.94      2.68 o 
  -8   5   2       73.79       65.91      2.79 o 
  -7   5   2      229.40      191.14      4.75 o 
  -6   5   2      640.02      568.21      9.04 o 
  -5   5   2        2.30        0.04      1.33 o 
  -4   5   2       25.84       25.82      1.82 o 
  -3   5   2       21.76       31.75      1.18 o 
  -2   5   2     2356.47     2394.33     21.78 o 
  -1   5   2     2074.47     2128.49     17.35 o 
   0   5   2     1551.33     1565.27     13.86 o 
   1   5   2      348.80      372.39      3.86 o 
   2   5   2      368.65      328.68      4.29 o 
   3   5   2      291.70      280.02      3.93 o 
   4   5   2       33.18       28.48      1.51 o 
   5   5   2      136.32      129.62      3.19 o 
   6   5   2      201.56      206.57      4.80 o 
   7   5   2       14.16       25.11      2.87 o 
   8   5   2       13.76       11.02      3.35 o 
   9   5   2       12.30       16.12      2.78 o 
 -10   6   2       16.44       17.95      2.40 o 
  -9   6   2       16.05        7.54      2.04 o 
  -8   6   2      285.05      265.42      6.28 o 
  -7   6   2      239.51      224.78      7.54 o 
  -6   6   2      145.12      133.89      3.99 o 
  -5   6   2      787.29      775.82     13.86 o 
  -4   6   2      139.94      137.68      2.88 o 
  -3   6   2       12.53       21.82      1.15 o 
  -2   6   2      359.94      382.72      4.40 o 
  -1   6   2      183.10      158.77      2.29 o 
   0   6   2       73.09       66.85      1.25 o 
   1   6   2       35.22       33.36      1.00 o 
   2   6   2       79.77       63.80      1.42 o 
   3   6   2       26.05       24.76      1.44 o 
   4   6   2      105.55      100.23      3.02 o 
   5   6   2       59.20       57.88      2.51 o 
   6   6   2      332.16      343.65      8.70 o 
   7   6   2      573.34      579.41     28.48 o 
   8   6   2      148.13      143.48      5.95 o 
   9   6   2        0.63       -0.58      2.15 o 
  -9   7   2       97.69       94.74      8.16 o 
  -8   7   2       74.59       66.38      3.23 o 
  -7   7   2       16.79       15.47      2.14 o 
  -6   7   2      375.70      343.62      7.45 o 
  -5   7   2       11.03        4.55      1.17 o 
  -4   7   2      332.41      323.13      5.11 o 
  -3   7   2       39.07       36.74      1.52 o 
  -2   7   2      278.70      279.50      3.61 o 
  -1   7   2        0.27       -0.09      0.48 o 
   0   7   2      560.98      545.58      6.58 o 
   1   7   2        0.33       -0.14      0.61 o 
   2   7   2      209.03      206.72      3.37 o 
   3   7   2      433.24      435.19      9.21 o 
   4   7   2      201.39      190.34      4.82 o 
   5   7   2      204.61      199.29      7.18 o 
   6   7   2      275.05      281.58     10.75 o 
   7   7   2      147.24      154.55      4.70 o 
   8   7   2       19.45       18.55      3.05 o 
   9   7   2       76.06       76.83      5.10 o 
  -9   8   2       27.62       30.41      3.00 o 
  -8   8   2       27.64       27.06      2.68 o 
  -7   8   2      125.34      117.65      3.81 o 
  -6   8   2        2.36        2.19      1.32 o 
  -5   8   2       11.89        8.73      1.44 o 
  -4   8   2      230.15      222.78      4.50 o 
  -3   8   2       17.26       17.09      1.36 o 
  -2   8   2        7.63        6.85      0.82 o 
  -1   8   2       95.07       87.59      1.65 o 
   0   8   2       17.09       16.22      1.22 o 
   1   8   2       26.83       24.41      1.26 o 
   2   8   2      444.32      431.08      6.29 o 
   3   8   2        0.65        0.74      0.87 o 
   4   8   2      315.08      306.53      5.84 o 
   5   8   2      188.07      186.05      5.15 o 
   6   8   2        3.92        4.98      1.68 o 
   7   8   2       28.90       29.57      2.64 o 
   8   8   2      162.05      178.92     14.36 o 
  -8   9   2       56.58       56.04      3.85 o 
  -7   9   2       40.41       39.12      3.43 o 
  -6   9   2       35.45       33.70      2.45 o 
  -5   9   2       20.55       19.23      1.81 o 
  -4   9   2        4.60        3.67      1.16 o 
  -3   9   2       38.57       38.03      1.84 o 
  -2   9   2     1009.14      994.16     11.77 o 
  -1   9   2      391.24      385.20      5.11 o 
   0   9   2      345.82      329.56      5.32 o 
   1   9   2        0.30        0.50      0.86 o 
   2   9   2        6.78        4.81      1.13 o 
   3   9   2      311.15      305.94      5.93 o 
   4   9   2        2.53        1.96      1.23 o 
   5   9   2      333.96      350.26      7.95 o 
   6   9   2        0.50        2.24      1.61 o 
   7   9   2       22.39       20.55      3.17 o 
   8   9   2       43.47       53.57      7.80 o 
  -8  10   2      112.25      118.52      6.67 o 
  -7  10   2       41.40       39.68      3.28 o 
  -6  10   2       44.69       37.78      2.75 o 
  -5  10   2       78.39       82.45      3.05 o 
  -4  10   2       17.27       16.95      1.62 o 
  -3  10   2      138.60      136.04      3.26 o 
  -2  10   2      646.52      641.58      8.50 o 
  -1  10   2       97.42       99.49      3.13 o 
   0  10   2       17.98       15.87      2.24 o 
   1  10   2       34.88       35.92      2.14 o 
   2  10   2       95.29       97.27      2.69 o 
   3  10   2        3.20        3.55      1.28 o 
   4  10   2        4.99        5.66      1.55 o 
   5  10   2        0.04        0.96      1.51 o 
   6  10   2       95.93      101.05      4.30 o 
   7  10   2        4.68        4.09      3.07 o 
  -7  11   2       12.82       14.77      2.55 o 
  -6  11   2       15.33       21.96      2.68 o 
  -5  11   2       13.42       10.88      1.79 o 
  -4  11   2        9.81        5.75      1.44 o 
  -3  11   2       47.25       48.11      2.59 o 
  -2  11   2       87.68       90.99      3.03 o 
  -1  11   2      107.26      105.39      3.32 o 
   0  11   2        0.49       -1.81      1.52 o 
   1  11   2       19.92       24.11      2.42 o 
   2  11   2        8.72        7.38      1.79 o 
   3  11   2      251.99      256.01      6.29 o 
   4  11   2        5.89        4.39      1.58 o 
   5  11   2       25.35       32.70      4.03 o 
   6  11   2       61.05       67.14      6.79 o 
  -6  12   2        4.44       10.78      2.42 o 
  -5  12   2        5.17        5.72      1.79 o 
  -4  12   2       21.54       21.33      3.10 o 
  -3  12   2        5.42        2.40      3.01 o 
  -2  12   2      121.36      121.89      4.69 o 
  -1  12   2        0.49       -0.43      1.72 o 
   0  12   2        1.48        1.69      2.35 o 
   1  12   2       36.43       38.71      2.80 o 
   2  12   2       23.76       23.34      2.58 o 
   3  12   2       13.68       13.38      2.80 o 
   4  12   2       17.36       15.79      2.58 o 
   5  12   2        3.33        1.57      2.09 o 
  -4  13   2        2.24        3.28      3.60 o 
  -3  13   2        1.47       -2.46      3.11 o 
  -2  13   2        0.41       -0.06      2.15 o 
  -1  13   2      132.33      139.14      4.84 o 
   0  13   2        2.53        0.21      1.89 o 
   1  13   2       52.65       50.18      3.30 o 
   2  13   2        1.30        1.50      1.92 o 
   3  13   2       68.55       63.29      6.52 o 
  -2  14   2       12.79       13.47      4.16 o 
  -1  14   2       20.39       16.19      2.61 o 
   0  14   2        7.10        7.40      2.33 o 
   1  14   2       85.64       94.23      5.44 o 
  -2 -14   3       10.18        7.70      3.02 o 
  -1 -14   3        0.56       -1.03      2.79 o 
   0 -14   3      170.64      184.98      7.20 o 
   1 -14   3       24.26       24.28      2.94 o 
  -4 -13   3        5.76        6.29      3.97 o 
  -3 -13   3       23.91       30.25      3.73 o 
  -2 -13   3       59.23       57.27      5.25 o 
  -1 -13   3      161.94      171.49      5.45 o 
   0 -13   3      144.03      151.88      5.03 o 
   1 -13   3      247.77      276.16      7.09 o 
   2 -13   3       64.25       66.36      4.34 o 
   3 -13   3       41.16       39.19      4.88 o 
   4 -13   3      118.07      124.72      8.98 o 
  -6 -12   3      130.31      151.73      9.02 o 
  -5 -12   3        9.06        9.10      2.77 o 
  -4 -12   3       41.17       42.74      2.70 o 
  -3 -12   3       67.81       63.17      2.83 o 
  -2 -12   3       25.10       19.27      2.35 o 
  -1 -12   3       32.22       31.71      2.62 o 
   0 -12   3        0.23        0.11      1.32 o 
   1 -12   3        6.06        6.79      2.09 o 
   2 -12   3       37.92       46.24      3.84 o 
   3 -12   3        5.26        0.21      2.93 o 
   4 -12   3        3.09       -0.76      4.18 o 
   5 -12   3       40.94       53.99      7.14 o 
  -7 -11   3       11.22       10.85      3.93 o 
  -6 -11   3       56.34       59.72      3.60 o 
  -5 -11   3        0.57        0.19      1.34 o 
  -4 -11   3       13.57       14.30      2.10 o 
  -3 -11   3       80.72       81.43      2.98 o 
  -2 -11   3        0.52        1.35      1.13 o 
  -1 -11   3      106.28      104.72      3.12 o 
   0 -11   3        2.04        3.46      1.31 o 
   1 -11   3      170.26      170.32      4.99 o 
   2 -11   3        0.99        2.13      2.04 o 
   3 -11   3       99.43       82.05      5.00 o 
   4 -11   3       16.01       13.89      2.98 o 
   5 -11   3      108.22       97.85      3.86 o 
   6 -11   3       30.47       26.67      5.11 o 
  -7 -10   3       27.46       27.06      4.24 o 
  -6 -10   3       77.31       81.52      4.27 o 
  -5 -10   3       18.80       22.28      3.99 o 
  -4 -10   3       86.80       85.62      3.34 o 
  -3 -10   3        0.16        0.33      1.03 o 
  -2 -10   3       99.21       92.43      2.94 o 
  -1 -10   3      174.62      183.11      3.68 o 
   0 -10   3      288.65      286.52      5.61 o 
   1 -10   3      131.98      128.22      4.07 o 
   2 -10   3       12.49       14.12      1.88 o 
   3 -10   3       78.04       67.93      3.71 o 
   4 -10   3        4.85        4.59      1.64 o 
   5 -10   3      143.72      149.02      4.49 o 
   6 -10   3       18.38       18.04      3.12 o 
   7 -10   3        3.13        7.17      2.80 o 
  -8  -9   3       35.85       30.10      4.15 o 
  -7  -9   3       50.81       54.08      4.15 o 
  -6  -9   3      132.66      144.27      4.29 o 
  -5  -9   3       52.93       45.79      2.44 o 
  -4  -9   3      260.27      236.80      5.63 o 
  -3  -9   3       60.00       51.24      2.83 o 
  -2  -9   3       58.97       56.68      1.99 o 
  -1  -9   3      192.49      180.52      3.25 o 
   0  -9   3      132.04      133.35      2.72 o 
   1  -9   3      420.14      422.90      7.19 o 
   2  -9   3        6.75        6.57      1.06 o 
   3  -9   3      112.82      107.97      2.66 o 
   4  -9   3       20.83       26.38      2.17 o 
   5  -9   3        0.05        1.17      1.43 o 
   6  -9   3      110.29      101.43      4.42 o 
   7  -9   3       94.44      104.32      7.77 o 
   8  -9   3        5.84        7.48      2.83 o 
  -9  -8   3        2.62        2.70      2.43 o 
  -8  -8   3       12.67       11.87      4.48 o 
  -7  -8   3       83.00       83.53      4.27 o 
  -6  -8   3        1.08        1.12      1.70 o 
  -5  -8   3        0.71        0.04      1.23 o 
  -4  -8   3      559.20      526.46     15.21 o 
  -3  -8   3       15.98       17.43      1.30 o 
  -2  -8   3      210.73      218.30      4.38 o 
  -1  -8   3       10.49       10.30      0.97 o 
   0  -8   3       14.51       10.48      0.94 o 
   1  -8   3      120.41      117.22      2.17 o 
   2  -8   3       77.74       65.36      1.83 o 
   3  -8   3      142.14      124.60      2.68 o 
   4  -8   3       21.31       20.15      1.91 o 
   5  -8   3        0.92        2.09      1.50 o 
   6  -8   3       21.13       19.16      2.36 o 
   7  -8   3       25.05       23.71      3.18 o 
   8  -8   3        1.33        2.72      2.41 o 
  -9  -7   3      104.36       87.65      5.40 o 
  -8  -7   3        5.84        3.16      3.62 o 
  -7  -7   3        4.12        2.52      1.66 o 
  -6  -7   3       10.36        8.58      1.96 o 
  -5  -7   3       25.06       26.11      1.59 o 
  -4  -7   3        2.50        1.91      0.95 o 
  -3  -7   3        0.18       -1.05      0.95 o 
  -2  -7   3       13.31       12.45      1.43 o 
  -1  -7   3      315.29      296.82      3.58 o 
   0  -7   3        5.01        5.12      0.66 o 
   1  -7   3      901.35      904.88      8.52 o 
   2  -7   3      224.33      234.20      3.23 o 
   3  -7   3      359.08      343.00      5.70 o 
   4  -7   3      298.97      306.36      6.87 o 
   5  -7   3        0.01        1.19      1.34 o 
   6  -7   3      190.43      191.63      5.64 o 
   7  -7   3       77.40       77.34      4.51 o 
   8  -7   3       49.98       50.26      4.23 o 
   9  -7   3       28.13       32.82      3.77 o 
 -10  -6   3        0.15        1.72      2.17 o 
  -9  -6   3        2.91        0.56      1.66 o 
  -8  -6   3        9.99        6.49      4.07 o 
  -7  -6   3      124.31      135.16      4.70 o 
  -6  -6   3      211.72      206.43      6.52 o 
  -5  -6   3      213.84      216.21      5.05 o 
  -4  -6   3      127.07      128.74      3.63 o 
  -3  -6   3       60.63       59.53      1.77 o 
  -2  -6   3        9.44       10.67      0.92 o 
  -1  -6   3      560.27      494.52      6.16 o 
   0  -6   3      277.86      301.49      3.40 o 
   1  -6   3     1576.13     1581.37     14.03 o 
   2  -6   3       97.18      104.23      1.85 o 
   3  -6   3       48.06       38.49      1.77 o 
   4  -6   3      147.13      134.13      3.18 o 
   5  -6   3      101.15      103.70      3.76 o 
   6  -6   3        7.62        5.53      1.97 o 
   7  -6   3      175.50      169.77      5.21 o 
   8  -6   3        2.58        2.79      3.27 o 
   9  -6   3       77.32       88.64      5.04 o 
 -10  -5   3       28.81       26.51      2.67 o 
  -9  -5   3      299.25      304.68      9.80 o 
  -8  -5   3       25.61       31.52      2.41 o 
  -7  -5   3       21.77       23.33      2.14 o 
  -6  -5   3      314.28      308.38      6.28 o 
  -5  -5   3        8.36        5.37      1.21 o 
  -4  -5   3      525.87      510.92      7.61 o 
  -3  -5   3     1542.14     1541.78     25.20 o 
  -2  -5   3      381.49      410.18      5.08 o 
  -1  -5   3      718.28      707.20      6.86 o 
   0  -5   3      176.68      166.48      2.11 o 
   1  -5   3        3.49       12.49      0.65 o 
   2  -5   3       25.67       30.20      0.91 o 
   3  -5   3       14.70       10.17      0.95 o 
   4  -5   3      229.38      227.54      3.75 o 
   5  -5   3       88.27       82.72      3.34 o 
   6  -5   3        0.45        0.64      1.76 o 
   7  -5   3        6.76        6.43      1.88 o 
   8  -5   3        6.04        4.70      1.51 o 
   9  -5   3      238.90      232.84      6.25 o 
 -10  -4   3        0.73       -1.05      4.18 o 
  -9  -4   3      105.42       90.67      3.71 o 
  -8  -4   3        4.69       10.01      1.84 o 
  -7  -4   3       73.68       75.93      2.71 o 
  -6  -4   3      580.36      568.17      9.67 o 
  -5  -4   3       24.31       23.01      2.02 o 
  -4  -4   3      108.81      107.34      2.05 o 
  -3  -4   3       18.56       20.87      0.93 o 
  -2  -4   3        9.84        6.21      0.60 o 
  -1  -4   3      219.27      206.51      2.14 o 
   0  -4   3      224.99      205.96      2.67 o 
   1  -4   3     1383.76     1400.12     13.18 o 
   2  -4   3        1.05        0.02      0.31 o 
   3  -4   3       93.30       96.85      2.12 o 
   4  -4   3      226.25      230.81      4.56 o 
   5  -4   3     2006.75     2084.15     31.80 o 
   6  -4   3      240.70      233.31      7.02 o 
   7  -4   3      196.65      195.51     10.00 o 
   8  -4   3      127.70      136.20      5.65 o 
   9  -4   3        4.11        4.43      2.00 o 
  10  -4   3       72.66       70.70      5.59 o 
 -10  -3   3       53.11       60.66      7.08 o 
  -9  -3   3       24.14       18.24      4.49 o 
  -8  -3   3        2.12        1.36      2.59 o 
  -7  -3   3      479.45      471.26     28.81 o 
  -6  -3   3      466.28      468.06      6.37 o 
  -5  -3   3       20.55       18.49      0.78 o 
  -4  -3   3      160.90      146.93      2.07 o 
  -3  -3   3      546.21      564.53      6.31 o 
  -2  -3   3      569.13      589.04      6.51 o 
  -1  -3   3       26.64       27.39      0.76 o 
   0  -3   3      395.18      384.09      4.25 o 
   1  -3   3       36.85       25.45      1.08 o 
   2  -3   3      797.03      922.50      8.83 o 
   3  -3   3       31.43       26.53      1.21 o 
   4  -3   3       82.10       76.25      2.77 o 
   5  -3   3       81.14       90.26      2.63 o 
   6  -3   3     1695.58     1788.39     29.18 o 
   7  -3   3        0.06        0.48      1.21 o 
   8  -3   3       77.54       78.57      4.18 o 
   9  -3   3      203.41      197.49      7.02 o 
  10  -3   3       30.67       36.13      3.63 o 
 -11  -2   3      145.93      168.65     11.01 o 
 -10  -2   3       17.74       18.91      5.05 o 
  -9  -2   3       82.87       86.07      7.01 o 
  -8  -2   3      242.89      236.23      7.46 o 
  -7  -2   3     1223.13     1184.56     19.74 o 
  -6  -2   3      193.94      180.13      3.91 o 
  -5  -2   3     1292.81     1255.51     15.45 o 
  -4  -2   3       17.02       19.28      0.64 o 
  -3  -2   3      440.00      479.33      5.40 o 
  -2  -2   3     1174.11     1125.57     12.76 o 
  -1  -2   3     9649.66     9939.99    112.31 o 
   0  -2   3     1103.87     1172.83     13.02 o 
   1  -2   3     6059.26     6449.45     73.09 o 
   2  -2   3      109.00      121.52      1.88 o 
   3  -2   3        2.19        1.99      0.53 o 
   4  -2   3      363.70      440.12      6.89 o 
   5  -2   3      605.83      632.34      9.49 o 
   6  -2   3      678.97      661.12     14.08 o 
   7  -2   3        5.59        3.64      1.55 o 
   8  -2   3        0.06        0.69      1.38 o 
   9  -2   3       25.95       25.82      4.43 o 
  10  -2   3       64.87       54.18      4.12 o 
 -11  -1   3       98.00      106.23      9.13 o 
 -10  -1   3       18.41       18.20      4.91 o 
  -9  -1   3       40.79       53.34      5.83 o 
  -8  -1   3      247.44       95.20      6.12 o 
  -7  -1   3      530.47      527.75     18.00 o 
  -5  -1   3       17.30       13.56      1.35 o 
  -4  -1   3       13.52        8.89      0.83 o 
  -3  -1   3      449.51      430.81      8.16 o 
  -2  -1   3      157.63      139.50      2.22 o 
  -1  -1   3     3560.17     3610.26     65.02 o 
   0  -1   3      194.72      201.43      2.76 o 
   1  -1   3       47.60       59.98      1.42 o 
   2  -1   3     1392.36     1573.02     16.56 o 
   3  -1   3      572.11      634.53      8.18 o 
   4  -1   3      389.18      434.20      6.70 o 
   5  -1   3      157.75      177.69      4.58 o 
   6  -1   3        9.28       14.42      2.16 o 
   7  -1   3      405.86      413.24     10.08 o 
   8  -1   3       32.50       34.07      2.95 o 
   9  -1   3        8.40        6.56      1.77 o 
  10  -1   3       26.39       29.24      3.78 o 
 -11   0   3      181.06      212.26     12.55 o 
 -10   0   3        2.93        6.19      2.04 o 
  -9   0   3      124.59      123.15      7.90 o 
  -8   0   3      303.31      308.64     12.75 o 
  -7   0   3      201.37      208.40     11.59 o 
  -6   0   3      848.73      869.14     18.67 o 
  -5   0   3      703.48      734.94     12.78 o 
  -4   0   3      414.36      451.72      7.08 o 
  -3   0   3       83.77       71.94      1.78 o 
  -2   0   3        4.57        5.16      0.40 o 
  -1   0   3      300.34      310.99      9.42 o 
   0   0   3        1.92        0.07      0.54 o 
   1   0   3     1435.45     1480.46     19.31 o 
   2   0   3       45.46       45.26      1.81 o 
   3   0   3       97.62      114.54      2.23 o 
   4   0   3       72.88       67.71      1.81 o 
   5   0   3     1029.86     1144.33     18.09 o 
   6   0   3      582.38      569.19     10.43 o 
   7   0   3      235.27      253.78      6.09 o 
   8   0   3      113.72      120.86      5.36 o 
   9   0   3       62.53       57.30      5.17 o 
  10   0   3      315.87      346.31      8.49 o 
 -11   1   3       48.36       56.84      5.11 o 
 -10   1   3       24.41       29.62      3.73 o 
  -9   1   3       13.97       10.49      3.59 o 
  -8   1   3      269.86      230.68     10.92 o 
  -7   1   3      164.05      165.72      6.17 o 
  -6   1   3      102.39      101.17      8.22 o 
  -5   1   3       54.19       52.86      2.37 o 
  -4   1   3      729.12      751.85     10.98 o 
  -3   1   3     1078.80     1103.35     12.86 o 
  -2   1   3        8.29       10.75      0.76 o 
  -1   1   3     3009.58     3067.55     45.09 o 
   0   1   3     7061.30     7297.78     82.73 o 
   1   1   3       51.92       62.60      1.38 o 
   2   1   3      605.63      652.10     10.53 o 
   3   1   3      280.06      293.30      3.96 o 
   4   1   3        5.96        7.69      0.73 o 
   5   1   3      166.09      149.02      3.53 o 
   6   1   3       36.93       29.57      2.08 o 
   7   1   3       57.22       49.29      2.69 o 
   8   1   3      266.45      271.92      6.70 o 
   9   1   3      100.91       90.27      3.86 o 
  10   1   3       92.09       98.90      4.32 o 
 -11   2   3      268.64      293.71     10.74 o 
 -10   2   3        8.86        7.99      2.76 o 
  -9   2   3       22.09       24.83      4.78 o 
  -8   2   3      176.62      170.75      9.38 o 
  -7   2   3       93.41       90.42      4.51 o 
  -6   2   3      732.75      776.01     12.51 o 
  -5   2   3       12.64       20.85      0.90 o 
  -4   2   3       11.73        8.10      0.71 o 
  -3   2   3        1.00        0.21      0.38 o 
  -2   2   3     1130.26     1199.39     12.71 o 
  -1   2   3     2640.24     2767.04     35.35 o 
   0   2   3     1602.09     1652.32     23.93 o 
   1   2   3       74.36       66.27      1.26 o 
   2   2   3      351.51      425.59      4.73 o 
   3   2   3      979.51     1045.37     12.96 o 
   4   2   3       14.82       23.09      1.58 o 
   5   2   3       26.40       36.25      2.18 o 
   6   2   3       39.82       33.53      2.17 o 
   7   2   3      137.83      149.41      4.45 o 
   8   2   3      192.87      170.35      5.09 o 
   9   2   3       28.25       27.31      3.51 o 
  10   2   3       20.92       15.60      2.80 o 
 -10   3   3       13.82        9.82      1.59 o 
  -9   3   3        2.98        1.78      1.27 o 
  -8   3   3       52.30       47.99      2.69 o 
  -7   3   3      180.50      206.24      9.12 o 
  -6   3   3       35.18       33.04      1.55 o 
  -5   3   3       98.65      104.80      2.29 o 
  -4   3   3      149.33      152.59      2.56 o 
  -3   3   3      964.90     1070.85     11.79 o 
  -2   3   3       10.81       14.70      0.76 o 
  -1   3   3      535.66      625.83      7.01 o 
   0   3   3      149.13      160.80      2.08 o 
   1   3   3      889.60      934.98      9.63 o 
   2   3   3     1104.42     1159.25     11.60 o 
   3   3   3       37.73       43.43      1.46 o 
   4   3   3      242.03      258.24      4.59 o 
   5   3   3      526.58      501.09      7.82 o 
   6   3   3       23.39       24.34      1.55 o 
   7   3   3       61.70       57.63      6.27 o 
   8   3   3      332.78      328.82      9.54 o 
   9   3   3        5.19        3.78      2.02 o 
  10   3   3       37.65       42.68      3.95 o 
 -10   4   3        0.17        0.96      2.89 o 
  -9   4   3        0.56        1.81      1.27 o 
  -8   4   3       39.89       38.15      5.25 o 
  -7   4   3       19.98       13.22      1.38 o 
  -6   4   3       74.78       74.07      2.13 o 
  -5   4   3      192.44      175.87      4.03 o 
  -4   4   3      208.47      192.53      2.95 o 
  -3   4   3        9.48        2.24      0.56 o 
  -2   4   3     1522.62     1623.31     17.27 o 
  -1   4   3      810.23      854.11      8.20 o 
   0   4   3       45.93       34.50      1.11 o 
   1   4   3      204.96      198.15      2.54 o 
   2   4   3       54.76       50.56      1.19 o 
   3   4   3      323.03      349.65      4.66 o 
   4   4   3      142.34      135.87      2.82 o 
   5   4   3       24.89       19.32      1.81 o 
   6   4   3        9.64        9.54      1.18 o 
   7   4   3      332.00      338.84      9.11 o 
   8   4   3       91.71       96.98      4.73 o 
   9   4   3       72.13       81.63      4.79 o 
 -10   5   3       15.02       15.32      2.13 o 
  -9   5   3       19.41       21.43      3.58 o 
  -8   5   3       33.89       34.71      2.04 o 
  -7   5   3       26.78       37.02      1.99 o 
  -6   5   3      136.15      102.92      2.97 o 
  -5   5   3        0.80       -0.94      0.78 o 
  -4   5   3        0.18        0.96      0.68 o 
  -3   5   3      368.97      374.99      4.75 o 
  -2   5   3      881.76      909.97      8.98 o 
  -1   5   3       70.07       77.16      1.46 o 
   0   5   3      912.96      921.34      8.94 o 
   1   5   3     1907.45     1862.23     21.47 o 
   2   5   3     1075.71      994.74     10.33 o 
   3   5   3        0.18        0.01      0.54 o 
   4   5   3      474.22      465.26      6.74 o 
   5   5   3       25.84       26.41      1.59 o 
   6   5   3       20.56       25.02      2.44 o 
   7   5   3      176.05      174.91      6.28 o 
   8   5   3       16.59       10.62      2.59 o 
   9   5   3        2.25        1.57      2.19 o 
 -10   6   3       28.47       32.85      2.87 o 
  -9   6   3       36.81       34.24      4.15 o 
  -8   6   3       73.32       68.47      2.77 o 
  -7   6   3       19.80       23.03      1.84 o 
  -6   6   3      161.71      156.86      3.91 o 
  -5   6   3        9.12        7.65      1.08 o 
  -4   6   3      197.09      193.28      3.53 o 
  -3   6   3      749.58      750.53      8.41 o 
  -2   6   3        0.96        1.28      0.49 o 
  -1   6   3      228.49      234.20      2.85 o 
   0   6   3       28.99       26.75      0.94 o 
   1   6   3      128.69      130.94      2.58 o 
   2   6   3       35.36       35.18      1.51 o 
   3   6   3      287.52      274.32      5.11 o 
   4   6   3      222.64      218.34      5.18 o 
   5   6   3       10.40       10.47      1.57 o 
   6   6   3       22.93       20.89      2.03 o 
   7   6   3       10.27       13.03      1.88 o 
   8   6   3        0.59        2.61      2.34 o 
   9   6   3      199.88      224.26      8.11 o 
  -9   7   3       39.96       44.27      3.22 o 
  -8   7   3        0.42       -0.42      1.22 o 
  -7   7   3       88.38       81.04      3.01 o 
  -6   7   3      223.86      211.49      4.88 o 
  -5   7   3      395.42      382.40      6.37 o 
  -4   7   3        7.44        6.76      1.10 o 
  -3   7   3      318.22      303.06      4.38 o 
  -2   7   3      535.43      556.74      6.13 o 
  -1   7   3        3.98        4.69      0.61 o 
   0   7   3       22.81       20.96      0.94 o 
   1   7   3      112.52      105.53      1.86 o 
   2   7   3       79.85       75.93      1.92 o 
   3   7   3      268.17      260.66      5.08 o 
   4   7   3      273.28      271.28      5.33 o 
   5   7   3      219.45      223.83      5.68 o 
   6   7   3       13.39       15.86      3.27 o 
   7   7   3      478.11      518.56     12.34 o 
   8   7   3       25.58       32.01      4.98 o 
  -9   8   3        3.88        7.33      2.13 o 
  -8   8   3        9.88        9.25      2.03 o 
  -7   8   3        3.42        3.18      1.41 o 
  -6   8   3       89.08       82.99      3.10 o 
  -5   8   3       23.59       21.51      1.80 o 
  -4   8   3        3.07        1.90      1.09 o 
  -3   8   3       88.66       88.15      2.45 o 
  -2   8   3       10.96       10.78      0.93 o 
  -1   8   3       33.15       35.05      1.20 o 
   0   8   3      484.39      483.70      5.62 o 
   1   8   3       15.80       11.85      0.93 o 
   2   8   3      357.96      325.02      5.22 o 
   3   8   3      480.28      479.15      8.08 o 
   4   8   3       17.40       20.01      1.83 o 
   5   8   3        7.93        5.10      1.66 o 
   6   8   3      507.84      519.01     10.56 o 
   7   8   3       18.85       19.10      2.45 o 
   8   8   3       63.60       63.12      4.98 o 
  -8   9   3        3.17        5.43      3.29 o 
  -7   9   3       12.44       10.63      1.82 o 
  -6   9   3       40.72       36.67      2.52 o 
  -5   9   3      314.77      312.00      5.96 o 
  -4   9   3        9.60        6.95      1.27 o 
  -3   9   3       46.46       44.65      1.98 o 
  -2   9   3      193.31      188.83      3.25 o 
  -1   9   3      131.49      129.69      2.85 o 
   0   9   3        4.74        2.39      1.03 o 
   1   9   3        1.27        0.57      0.99 o 
   2   9   3      140.47      130.21      3.73 o 
   3   9   3      161.79      143.18      4.24 o 
   4   9   3        0.63        0.76      1.17 o 
   5   9   3      283.10      285.46      7.19 o 
   6   9   3        0.53        1.62      1.62 o 
   7   9   3      152.69      157.92      7.17 o 
  -7  10   3      139.49      113.81      4.71 o 
  -6  10   3        0.13        1.70      1.42 o 
  -5  10   3        4.08        3.64      1.39 o 
  -4  10   3        6.97        7.65      1.39 o 
  -3  10   3      222.08      214.29      4.22 o 
  -2  10   3       30.81       30.94      1.74 o 
  -1  10   3      308.32      311.57      5.99 o 
   0  10   3       61.92       57.83      2.52 o 
   1  10   3       47.84       44.36      2.26 o 
   2  10   3      307.85      301.19      5.83 o 
   3  10   3      114.06      124.39      3.76 o 
   4  10   3       17.22       14.19      1.90 o 
   5  10   3       67.89       67.08      3.66 o 
   6  10   3        0.13       -0.34      2.48 o 
   7  10   3       10.00        8.12      3.44 o 
  -7  11   3       13.11       16.10      2.57 o 
  -6  11   3       57.43       59.81      3.65 o 
  -5  11   3      214.71      230.80      5.90 o 
  -4  11   3        1.74        1.63      1.34 o 
  -3  11   3      141.95      128.20      3.32 o 
  -2  11   3        5.87        6.08      1.46 o 
  -1  11   3        0.04       -2.31      1.28 o 
   0  11   3       10.95       11.21      2.09 o 
   1  11   3      649.98      672.12     13.43 o 
   2  11   3        0.53        0.31      1.37 o 
   3  11   3      202.78      189.50      5.73 o 
   4  11   3        3.27        1.82      1.50 o 
   5  11   3      145.93      151.54      5.51 o 
   6  11   3        2.26       -0.22      2.79 o 
  -5  12   3       99.72      112.57      3.82 o 
  -4  12   3       22.35       19.97      3.11 o 
  -3  12   3        8.42       10.39      2.66 o 
  -2  12   3        0.80        0.91      2.06 o 
  -1  12   3       23.97       22.19      2.47 o 
   0  12   3        1.41        1.68      1.78 o 
   1  12   3       40.23       46.48      2.69 o 
   2  12   3       53.40       57.83      3.34 o 
   3  12   3       10.44        8.99      2.51 o 
   4  12   3        0.29       -0.70      2.30 o 
  -4  13   3        1.90        4.14      3.68 o 
  -3  13   3       12.80       13.79      4.03 o 
  -2  13   3      223.71      212.32      6.44 o 
  -1  13   3       23.64       23.75      2.71 o 
   0  13   3        2.49        2.33      2.89 o 
   1  13   3        7.93        8.42      2.35 o 
   2  13   3      124.91      128.62      6.24 o 
   3  13   3       60.13       74.22      5.01 o 
  -1 -14   4       75.29       78.07      5.10 o 
   0 -14   4        5.60        6.18      3.08 o 
   1 -14   4       23.19       25.90      4.60 o 
  -4 -13   4      199.08      210.21      7.54 o 
  -3 -13   4        1.74        3.91      3.30 o 
  -2 -13   4        0.59       -1.80      1.86 o 
  -1 -13   4      108.45      112.25      4.39 o 
   0 -13   4      108.60      118.54      4.47 o 
   1 -13   4       97.50      109.24      4.38 o 
   2 -13   4       17.26       14.75      2.50 o 
   3 -13   4      139.81      144.16      9.35 o 
  -5 -12   4       87.69       72.61      6.16 o 
  -4 -12   4       39.61       41.73      5.11 o 
  -3 -12   4       40.29       39.42      2.80 o 
  -2 -12   4       74.41       74.79      3.45 o 
  -1 -12   4        3.04        1.86      1.52 o 
   0 -12   4      102.36      103.75      3.39 o 
   1 -12   4       48.72       52.45      3.17 o 
   2 -12   4       39.92       42.76      4.57 o 
   3 -12   4       24.74       21.62      4.09 o 
   4 -12   4       53.70       62.27      6.79 o 
   5 -12   4       19.60       20.94      5.78 o 
  -7 -11   4       78.63       98.91      6.97 o 
  -6 -11   4       37.36       49.75      3.44 o 
  -5 -11   4       21.02       21.07      2.60 o 
  -4 -11   4      223.79      240.26      7.42 o 
  -3 -11   4        9.95        7.98      1.50 o 
  -2 -11   4        2.47        3.48      1.25 o 
  -1 -11   4       15.66       18.33      1.72 o 
   0 -11   4       58.05       61.89      2.58 o 
   1 -11   4       68.34       76.13      3.38 o 
   2 -11   4       10.58       11.43      2.17 o 
   3 -11   4       16.10       17.06      3.40 o 
   4 -11   4       29.81       26.41      5.20 o 
   5 -11   4       28.67       32.16      4.59 o 
   6 -11   4        0.42        0.26      2.09 o 
  -7 -10   4       26.02       26.88      4.33 o 
  -6 -10   4       24.18       22.88      2.61 o 
  -5 -10   4       16.86       18.18      4.03 o 
  -4 -10   4       21.95       15.27      1.87 o 
  -3 -10   4        2.39        4.46      1.24 o 
  -2 -10   4       88.40       93.11      2.97 o 
  -1 -10   4        7.38        7.71      1.21 o 
   0 -10   4      415.55      420.15      8.90 o 
   1 -10   4      125.91      129.11      4.15 o 
   2 -10   4      112.56      105.36      3.76 o 
   3 -10   4      224.81      230.01      5.49 o 
   4 -10   4      212.37      188.13      5.06 o 
   5 -10   4       13.32       13.41      2.08 o 
   6 -10   4      201.59      195.48      7.01 o 
   7 -10   4        2.65        6.68      2.77 o 
  -8  -9   4        5.55       10.85      3.10 o 
  -7  -9   4      401.11      451.91     15.09 o 
  -6  -9   4        2.21        4.45      1.53 o 
  -5  -9   4       63.69       55.01      2.98 o 
  -4  -9   4      254.95      242.73      5.67 o 
  -3  -9   4       36.81       28.80      1.75 o 
  -2  -9   4        2.43        6.39      1.97 o 
  -1  -9   4      686.39      654.54     10.89 o 
   0  -9   4       93.61       89.93      2.52 o 
   1  -9   4      144.69      151.22      3.65 o 
   2  -9   4       33.48       34.72      1.94 o 
   3  -9   4       66.76       57.79      2.40 o 
   4  -9   4        0.91       -0.84      1.29 o 
   5  -9   4      289.84      284.36      6.38 o 
   6  -9   4       73.26       73.90      7.86 o 
   7  -9   4      247.97      247.73      8.79 o 
  -9  -8   4       10.46        9.96      2.86 o 
  -8  -8   4       73.88       75.08      5.16 o 
  -7  -8   4       81.15       80.02      5.29 o 
  -6  -8   4       44.98       43.72      3.97 o 
  -5  -8   4      307.60      280.71      5.97 o 
  -4  -8   4      301.75      271.53      5.14 o 
  -3  -8   4       19.39       20.09      1.86 o 
  -2  -8   4      341.82      339.12      5.30 o 
  -1  -8   4      138.60      121.32      2.48 o 
   0  -8   4       30.50       28.40      1.39 o 
   1  -8   4      356.52      357.98      4.86 o 
   2  -8   4       11.46       12.84      1.26 o 
   3  -8   4        0.31        0.87      0.89 o 
   4  -8   4      123.96      124.22      3.74 o 
   5  -8   4       86.89       84.35      3.27 o 
   6  -8   4        4.52        2.38      2.00 o 
   7  -8   4      240.03      260.07      8.82 o 
   8  -8   4       64.40       62.07      5.66 o 
  -9  -7   4       27.51       30.74      3.71 o 
  -8  -7   4        0.05       -1.41      1.72 o 
  -7  -7   4       25.31       25.39      3.19 o 
  -6  -7   4        3.27        2.63      1.70 o 
  -5  -7   4        1.96        2.12      0.97 o 
  -4  -7   4       90.19       69.98      2.30 o 
  -3  -7   4      180.12      177.23      3.69 o 
  -2  -7   4      227.29      213.01      3.95 o 
  -1  -7   4        0.91       -0.11      0.59 o 
   0  -7   4      518.20      511.90      5.92 o 
   1  -7   4      170.52      161.34      2.39 o 
   2  -7   4      261.58      276.52      3.69 o 
   3  -7   4      240.36      261.76      4.19 o 
   4  -7   4      286.48      305.22      6.13 o 
   5  -7   4      148.75      144.03      9.31 o 
   6  -7   4        9.21        5.74      2.14 o 
   7  -7   4       11.64       13.66      2.68 o 
   8  -7   4       85.38       85.90      5.10 o 
 -10  -6   4       34.05       28.20      3.24 o 
  -9  -6   4      171.42      179.48      7.26 o 
  -8  -6   4        0.03       -0.74      1.50 o 
  -7  -6   4       63.91       66.38      3.36 o 
  -6  -6   4       72.24       70.32      2.87 o 
  -5  -6   4      543.39      506.39      9.06 o 
  -4  -6   4      225.33      220.00      5.74 o 
  -3  -6   4      150.50      149.73      2.82 o 
  -2  -6   4       44.74       43.33      1.38 o 
  -1  -6   4        0.92        0.20      0.39 o 
   0  -6   4       35.19       36.86      1.05 o 
   1  -6   4       17.41       19.86      1.05 o 
   2  -6   4      341.88      323.96      4.23 o 
   3  -6   4      145.27      138.06      2.69 o 
   4  -6   4       16.44       17.07      1.32 o 
   5  -6   4      208.31      206.05      5.81 o 
   6  -6   4       16.40       14.68      2.01 o 
   7  -6   4       44.99       44.62      2.95 o 
   8  -6   4        0.20        2.15      1.54 o 
   9  -6   4       11.85       14.15      2.88 o 
 -10  -5   4       27.17       29.34      2.97 o 
  -9  -5   4        0.32       -0.18      1.72 o 
  -8  -5   4       19.66       14.71      2.17 o 
  -7  -5   4      230.07      222.20     10.68 o 
  -6  -5   4       12.67        9.78      1.46 o 
  -5  -5   4      462.44      427.25      7.87 o 
  -4  -5   4       37.96       46.11      1.81 o 
  -3  -5   4      920.86      930.75     10.56 o 
  -2  -5   4     2271.65     2280.67     19.41 o 
  -1  -5   4      371.66      349.10      3.47 o 
   0  -5   4      231.05      205.05      2.50 o 
   1  -5   4      312.88      305.48      3.43 o 
   2  -5   4      139.13      134.91      2.00 o 
   3  -5   4       23.84       26.69      1.34 o 
   4  -5   4     1083.85     1080.23     15.45 o 
   5  -5   4      377.07      366.24      9.51 o 
   6  -5   4       29.21       34.55      3.07 o 
   7  -5   4       40.79       50.67      4.28 o 
   8  -5   4       34.18       40.04      4.61 o 
   9  -5   4        4.70        4.15      2.27 o 
  -9  -4   4      686.60      759.68     19.16 o 
  -8  -4   4       15.40       13.71      1.99 o 
  -7  -4   4       20.90       21.92      1.72 o 
  -6  -4   4        5.11        3.91      1.10 o 
  -5  -4   4      160.32      156.99      2.89 o 
  -4  -4   4      327.35      320.70      4.31 o 
  -3  -4   4      652.77      622.66      7.72 o 
  -2  -4   4     5178.14     5538.47     58.16 o 
  -1  -4   4      479.65      581.94      6.84 o 
   0  -4   4      228.65      222.40      2.69 o 
   1  -4   4      120.30      122.06      1.98 o 
   2  -4   4       66.59       86.27      1.64 o 
   3  -4   4      535.31      554.62      9.63 o 
   4  -4   4       20.28       18.45      1.52 o 
   5  -4   4      591.91      602.07     12.84 o 
   6  -4   4       71.69       72.58      3.97 o 
   7  -4   4      233.98      246.35      8.56 o 
   8  -4   4       68.18       74.04      4.36 o 
   9  -4   4      114.91      108.28      5.56 o 
  -9  -3   4      155.56      141.48      8.46 o 
  -8  -3   4       41.57       43.31      4.93 o 
  -7  -3   4       23.05       14.79      2.38 o 
  -6  -3   4       19.87       18.41      1.10 o 
  -5  -3   4        0.25       -0.04      0.38 o 
  -4  -3   4       73.66       75.70      1.52 o 
  -3  -3   4      411.57      419.27      5.36 o 
  -2  -3   4       56.37       65.86      1.24 o 
  -1  -3   4       71.72       75.72      1.76 o 
   0  -3   4      843.25      874.57      9.67 o 
   1  -3   4       61.67       85.64      1.64 o 
   2  -3   4       12.44        8.93      0.60 o 
   3  -3   4       13.24       11.22      0.98 o 
   4  -3   4      943.07      984.58     13.99 o 
   5  -3   4       60.24       54.77      2.74 o 
   6  -3   4      998.37      986.42     20.08 o 
   7  -3   4        2.23        2.24      1.14 o 
   8  -3   4      213.72      230.96      7.62 o 
   9  -3   4       32.77       35.96      3.56 o 
  -9  -2   4       50.71       47.76      5.29 o 
  -8  -2   4        8.00        9.73      3.17 o 
  -7  -2   4      320.69      296.14      5.69 o 
  -6  -2   4       98.17       95.47      2.69 o 
  -5  -2   4       49.79       35.13      1.23 o 
  -4  -2   4      447.51      443.04      4.82 o 
  -3  -2   4     1070.77     1157.34     13.27 o 
  -2  -2   4      262.95      277.88      4.77 o 
  -1  -2   4      255.67      254.94      3.93 o 
   0  -2   4      595.79      604.93      6.81 o 
   1  -2   4       18.13       19.14      0.79 o 
   2  -2   4        4.39        3.57      0.47 o 
   3  -2   4       27.03       27.73      1.29 o 
   4  -2   4        9.90        8.28      0.89 o 
   5  -2   4      630.46      669.89     10.24 o 
   6  -2   4        0.15        0.91      0.92 o 
   7  -2   4        1.30        1.44      1.44 o 
   8  -2   4      206.70      219.05      7.27 o 
   9  -2   4      228.51      226.95      8.36 o 
  10  -2   4       11.57       18.29      2.87 o 
 -10  -1   4       18.85       24.25      4.91 o 
  -9  -1   4       12.23        7.64      2.71 o 
  -8  -1   4       24.06       25.88      2.86 o 
  -7  -1   4        3.50        2.79      1.19 o 
  -6  -1   4      332.28      318.23      6.76 o 
  -5  -1   4       17.78       20.42      1.51 o 
  -4  -1   4        3.73        2.38      0.74 o 
  -3  -1   4       42.82       45.06      1.20 o 
  -2  -1   4      857.42      807.65     14.55 o 
  -1  -1   4      236.76      252.49      4.34 o 
   0  -1   4      222.98      243.47      3.06 o 
   1  -1   4     1005.23     1030.88     11.33 o 
   2  -1   4     1341.33     1537.90     15.15 o 
   3  -1   4      836.69      985.75     11.14 o 
   4  -1   4      795.87      832.06     11.88 o 
   5  -1   4      260.06      260.91      5.01 o 
   6  -1   4      280.62      273.57      6.17 o 
   7  -1   4      105.32      120.02      4.84 o 
   8  -1   4        3.81        3.79      1.58 o 
   9  -1   4       27.66       30.10      2.81 o 
  10  -1   4       23.50       19.46      2.60 o 
 -11   0   4       23.85       30.10      6.18 o 
 -10   0   4       52.25       55.59      3.56 o 
  -9   0   4        7.34       10.71      2.41 o 
  -8   0   4        9.14        9.08      2.12 o 
  -7   0   4      202.04      201.13      6.81 o 
  -6   0   4      478.51      491.67      9.58 o 
  -5   0   4      409.08      420.60      6.98 o 
  -4   0   4     1568.77     1520.31     17.56 o 
  -3   0   4      727.25      726.07      8.70 o 
  -2   0   4      236.64      211.02      4.61 o 
  -1   0   4      226.08      224.72      3.99 o 
   0   0   4       34.75       19.18      0.79 o 
   1   0   4     1145.52     1224.68     13.27 o 
   2   0   4     1829.31     2076.22     17.77 o 
   3   0   4       73.32      106.13      1.90 o 
   4   0   4       57.10       67.53      2.05 o 
   5   0   4      837.11      796.16     10.45 o 
   6   0   4        7.59        9.46      1.14 o 
   7   0   4        0.06        0.28      1.15 o 
   8   0   4       43.70       41.88      2.87 o 
   9   0   4       60.79       63.56      3.62 o 
  10   0   4        3.52        4.34      1.93 o 
 -11   1   4       52.48       62.36      4.96 o 
 -10   1   4      105.84      105.08      5.71 o 
  -9   1   4       68.27       61.26      4.21 o 
  -8   1   4      219.09      205.68      7.17 o 
  -7   1   4      152.25      145.13      4.62 o 
  -6   1   4      683.03      670.28     12.42 o 
  -5   1   4      120.66      119.90      3.08 o 
  -4   1   4      412.31      450.54      5.99 o 
  -3   1   4      433.86      426.15      5.53 o 
  -2   1   4      269.86      271.58      4.03 o 
  -1   1   4      172.14      180.81      3.01 o 
   0   1   4     3103.31     3309.65     31.93 o 
   1   1   4      571.00      624.14      6.17 o 
   2   1   4      152.60      147.19      1.98 o 
   3   1   4       16.42       14.07      0.79 o 
   4   1   4      284.38      314.74      4.88 o 
   5   1   4       39.12       33.20      1.54 o 
   6   1   4       41.75       38.47      1.84 o 
   7   1   4       34.99       38.26      2.90 o 
   8   1   4        9.00        7.27      1.67 o 
   9   1   4      131.36      126.33      9.24 o 
  10   1   4       84.03       88.10      4.23 o 
 -10   2   4       54.06       60.98      6.45 o 
  -9   2   4        3.19        5.41      2.33 o 
  -8   2   4       26.69       22.65      3.07 o 
  -7   2   4      324.43      291.20      5.34 o 
  -6   2   4       22.16       25.90      1.92 o 
  -5   2   4       66.70       75.65      1.63 o 
  -4   2   4      196.97      214.62      3.46 o 
  -3   2   4       14.51       26.10      0.96 o 
  -2   2   4      617.19      576.14      7.12 o 
  -1   2   4     3407.80     3632.95     36.86 o 
   0   2   4      930.77      898.16     10.14 o 
   1   2   4     1130.16     1099.26     10.43 o 
   2   2   4     2505.04     2649.83     22.49 o 
   3   2   4      142.80      137.49      2.28 o 
   4   2   4       77.10       92.65      2.27 o 
   5   2   4     1068.04     1034.74     13.09 o 
   6   2   4       90.56       59.64      2.17 o 
   7   2   4       20.53       16.91      2.00 o 
   8   2   4      109.73      104.96      7.38 o 
   9   2   4       16.84       16.81      2.42 o 
 -10   3   4       84.36       87.50      3.26 o 
  -9   3   4        0.33        1.85      1.16 o 
  -8   3   4      707.59      653.11     11.63 o 
  -7   3   4      131.70      120.57      3.40 o 
  -6   3   4       74.45       69.79      2.40 o 
  -5   3   4      323.07      328.34      4.97 o 
  -4   3   4        0.26        1.12      0.56 o 
  -3   3   4      803.79      791.11      9.03 o 
  -2   3   4        1.62        2.41      0.53 o 
  -1   3   4      477.91      533.43      5.36 o 
   0   3   4      957.55     1079.59     10.30 o 
   1   3   4      713.24      735.26      7.15 o 
   2   3   4       16.91       20.07      0.86 o 
   3   3   4       14.48       12.83      0.91 o 
   4   3   4      409.09      391.60      5.29 o 
   5   3   4       54.43       43.85      1.73 o 
   6   3   4       24.92       14.85      1.57 o 
   7   3   4      973.51      955.93     16.50 o 
   8   3   4       16.10       12.47      2.30 o 
   9   3   4      244.36      235.54      7.97 o 
 -10   4   4       17.86       15.71      1.99 o 
  -9   4   4        0.41        0.13      1.14 o 
  -8   4   4      118.26      118.98      3.80 o 
  -7   4   4       22.75       20.01      1.49 o 
  -6   4   4       11.70       12.24      1.13 o 
  -5   4   4      308.89      292.60      5.39 o 
  -4   4   4      141.91      152.36      2.82 o 
  -3   4   4      588.48      609.10      7.38 o 
  -2   4   4     1290.18     1299.64     13.08 o 
  -1   4   4       17.30        6.82      0.64 o 
   0   4   4      369.68      369.39      4.14 o 
   1   4   4       37.70       47.43      1.09 o 
   2   4   4      164.69      170.38      2.36 o 
   3   4   4       22.42       27.84      1.34 o 
   4   4   4      122.30      114.96      2.65 o 
   5   4   4       32.53       33.32      2.41 o 
   6   4   4       40.99       36.55      1.98 o 
   7   4   4      122.51      126.22      4.08 o 
   8   4   4        2.11        3.19      2.13 o 
   9   4   4       86.01       79.49      4.84 o 
 -10   5   4        1.14        2.69      1.62 o 
  -9   5   4       39.64       44.33      3.39 o 
  -8   5   4        2.79        2.58      1.12 o 
  -7   5   4      168.18      148.14      3.70 o 
  -6   5   4       37.79       24.73      1.56 o 
  -5   5   4        2.61        0.90      0.89 o 
  -4   5   4       26.34       28.12      1.44 o 
  -3   5   4      572.62      559.52      7.00 o 
  -2   5   4        0.17       -0.24      0.57 o 
  -1   5   4       85.19       71.08      1.36 o 
   0   5   4       29.98       24.93      1.08 o 
   1   5   4      441.54      415.77      8.00 o 
   2   5   4       15.36       15.91      0.99 o 
   3   5   4      603.42      575.61      7.28 o 
   4   5   4      359.79      350.49      5.09 o 
   5   5   4      184.99      180.97      4.13 o 
   6   5   4       18.66       18.00      1.89 o 
   7   5   4      152.04      146.04      4.58 o 
   8   5   4        4.26        1.61      2.30 o 
   9   5   4      111.97      115.56      5.89 o 
 -10   6   4       13.11       11.14      2.12 o 
  -9   6   4        1.72        0.06      1.51 o 
  -8   6   4      118.95      114.48      3.46 o 
  -7   6   4        8.90        5.64      1.33 o 
  -6   6   4      102.40       92.16      3.19 o 
  -5   6   4      130.88      133.11      2.96 o 
  -4   6   4        0.76       -0.92      0.84 o 
  -3   6   4      447.60      449.93      5.65 o 
  -2   6   4       88.83       80.99      2.07 o 
  -1   6   4        0.41        0.65      0.54 o 
   0   6   4        3.24        3.16      0.60 o 
   1   6   4       61.72       65.53      1.70 o 
   2   6   4      214.72      198.17      3.09 o 
   3   6   4       80.54       80.15      2.16 o 
   4   6   4     1139.33     1134.06     14.31 o 
   5   6   4        9.72       10.48      1.89 o 
   6   6   4       26.90       34.96      2.58 o 
   7   6   4      101.18      108.02      4.13 o 
   8   6   4       22.74       23.56      2.55 o 
  -9   7   4      221.66      221.94      6.69 o 
  -8   7   4       51.75       46.16      2.66 o 
  -7   7   4       73.30       67.55      2.82 o 
  -6   7   4        9.19        8.20      1.50 o 
  -5   7   4      325.46      327.53      5.77 o 
  -4   7   4      224.92      228.71      4.12 o 
  -3   7   4     5190.73     5180.51     49.53 o 
  -2   7   4      797.83      819.62      9.90 o 
  -1   7   4      100.32       94.94      1.78 o 
   0   7   4       42.11       33.51      1.37 o 
   1   7   4       61.57       57.11      1.53 o 
   2   7   4      172.68      160.95      2.82 o 
   3   7   4      215.26      210.47      4.58 o 
   4   7   4      639.35      632.00     10.08 o 
   5   7   4        8.36        7.91      1.81 o 
   6   7   4       21.72       14.97      3.19 o 
   7   7   4       39.37       40.78      2.97 o 
   8   7   4        2.06        0.32      1.75 o 
  -9   8   4      114.87      112.18      4.68 o 
  -8   8   4       22.36       19.95      2.50 o 
  -7   8   4        3.27        3.01      1.41 o 
  -6   8   4      119.05      117.06      4.30 o 
  -5   8   4       42.49       42.17      2.27 o 
  -4   8   4        3.74        5.56      1.29 o 
  -3   8   4      684.85      679.29      8.76 o 
  -2   8   4       68.62       65.52      2.47 o 
  -1   8   4        1.09        2.89      0.86 o 
   0   8   4      128.76      115.42      2.65 o 
   1   8   4        4.47        2.94      0.89 o 
   2   8   4        9.09        5.48      1.11 o 
   3   8   4       46.65       41.93      2.23 o 
   4   8   4       16.18       15.45      1.78 o 
   5   8   4      360.96      374.68     13.97 o 
   6   8   4      131.49      134.61      4.84 o 
   7   8   4        0.14        0.86      1.68 o 
  -8   9   4        0.96        3.23      1.94 o 
  -7   9   4      145.73      151.96      5.22 o 
  -6   9   4        3.56        4.18      1.44 o 
  -5   9   4       30.99       31.03      2.26 o 
  -4   9   4       15.87       15.13      1.54 o 
  -3   9   4      130.20      135.57      3.17 o 
  -2   9   4       59.45       54.44      1.98 o 
  -1   9   4      104.88      100.75      2.88 o 
   0   9   4       65.20       52.01      2.05 o 
   1   9   4       73.79       59.92      2.48 o 
   2   9   4      203.65      205.51      4.07 o 
   3   9   4       18.74       20.70      2.53 o 
   4   9   4        7.26        5.55      1.49 o 
   5   9   4      136.35      129.55      4.78 o 
   6   9   4      117.17      121.46      4.78 o 
   7   9   4        0.52        4.32      3.01 o 
  -7  10   4        3.88        7.24      2.24 o 
  -6  10   4        3.04        2.83      1.46 o 
  -5  10   4       35.93       37.07      2.39 o 
  -4  10   4      134.15      128.85      3.35 o 
  -3  10   4      135.56      141.47      3.73 o 
  -2  10   4       58.90       59.88      2.23 o 
  -1  10   4      100.31       91.05      3.02 o 
   0  10   4        0.10       -0.92      1.14 o 
   1  10   4      106.23      102.74      3.24 o 
   2  10   4       25.05       23.98      1.94 o 
   3  10   4      129.11      123.26      4.21 o 
   4  10   4        2.97        2.69      1.44 o 
   5  10   4       33.48       33.74      3.11 o 
   6  10   4       85.75       89.55      5.83 o 
  -6  11   4       56.14       54.50      3.39 o 
  -5  11   4        9.56       11.19      2.44 o 
  -4  11   4       63.84       58.10      3.06 o 
  -3  11   4        1.93        2.66      1.30 o 
  -2  11   4       29.86       33.25      2.94 o 
  -1  11   4       30.12       28.31      2.20 o 
   0  11   4        1.81        3.53      2.59 o 
   1  11   4        0.49       -0.87      1.25 o 
   2  11   4      223.08      207.36      6.00 o 
   3  11   4        6.47        6.76      1.95 o 
   4  11   4        3.33        3.29      2.06 o 
   5  11   4       72.56       72.40      4.08 o 
  -5  12   4       64.17       70.70      3.21 o 
  -4  12   4        6.07        5.20      2.44 o 
  -3  12   4       33.66       38.88      3.62 o 
  -2  12   4        8.06        7.15      2.37 o 
  -1  12   4        0.48       -2.06      1.73 o 
   0  12   4       60.13       63.19      3.54 o 
   1  12   4       52.96       55.64      3.42 o 
   2  12   4      163.68      158.19      5.34 o 
   3  12   4        3.09        4.18      2.07 o 
   4  12   4       66.71       71.15      8.16 o 
  -3  13   4       12.72       16.06      4.05 o 
  -2  13   4        3.65        8.76      3.65 o 
  -1  13   4       29.99       35.85      3.17 o 
   0  13   4       84.76       85.70      4.03 o 
   1  13   4        0.01        1.06      2.10 o 
   2  13   4      230.21      246.78     12.21 o 
  -4 -13   5        2.84        5.58      2.99 o 
  -3 -13   5        5.47        6.30      3.68 o 
  -2 -13   5        6.21        1.43      3.13 o 
  -1 -13   5       44.08       42.37      3.58 o 
   0 -13   5       24.28       31.71      4.80 o 
   1 -13   5       11.13       10.98      2.49 o 
   2 -13   5      102.93      110.74      5.07 o 
   3 -13   5       57.01       68.45      7.93 o 
  -5 -12   5        0.41        4.00      3.37 o 
  -4 -12   5       29.68       26.79      4.69 o 
  -3 -12   5        6.59        5.38      1.86 o 
  -2 -12   5       16.03       14.82      3.63 o 
  -1 -12   5       18.02       17.44      2.68 o 
   0 -12   5        2.89        3.55      1.50 o 
   1 -12   5       21.86       21.69      3.80 o 
   2 -12   5        0.03        0.80      1.87 o 
   3 -12   5       61.83       68.79      7.10 o 
   4 -12   5       50.13       57.45      7.17 o 
  -6 -11   5       41.34       43.89      5.25 o 
  -5 -11   5       94.01       88.44      4.27 o 
  -4 -11   5        9.10        9.40      2.24 o 
  -3 -11   5      119.18      133.23      5.92 o 
  -2 -11   5      154.10      153.99      8.09 o 
  -1 -11   5       51.40       49.59      2.84 o 
   0 -11   5      355.17      368.97      6.88 o 
   1 -11   5        4.00        3.15      1.79 o 
   2 -11   5        0.11       -1.07      1.66 o 
   3 -11   5      223.00      239.12     11.23 o 
   4 -11   5       12.53       15.96      4.93 o 
   5 -11   5       61.20       64.72      4.96 o 
  -7 -10   5       64.34       68.74      5.69 o 
  -6 -10   5        0.14        3.42      1.79 o 
  -5 -10   5       60.61       67.55      3.64 o 
  -4 -10   5      178.95      173.54      6.75 o 
  -3 -10   5       13.71       12.61      1.85 o 
  -2 -10   5       33.62       33.95      2.88 o 
  -1 -10   5       80.80       86.20      2.47 o 
   0 -10   5        1.64        1.05      1.43 o 
   1 -10   5       20.02       24.82      2.34 o 
   2 -10   5       47.34       49.95      2.85 o 
   3 -10   5        0.98        0.83      1.27 o 
   4 -10   5       87.63       85.91      5.50 o 
   5 -10   5      193.67      210.16      6.32 o 
   6 -10   5        0.00       -0.57      1.94 o 
  -8  -9   5        0.01        0.22      2.39 o 
  -7  -9   5        0.09        0.11      2.17 o 
  -6  -9   5       62.10       71.29      3.47 o 
  -5  -9   5       31.82       34.59      2.56 o 
  -4  -9   5      108.16      110.34      4.27 o 
  -3  -9   5       79.34       74.92      4.68 o 
  -2  -9   5       58.20       52.16      1.91 o 
  -1  -9   5       63.60       64.78      1.94 o 
   0  -9   5      537.06      541.42      7.94 o 
   1  -9   5      169.49      174.39      4.03 o 
   2  -9   5       16.58       16.75      1.88 o 
   3  -9   5       67.34       57.33      2.50 o 
   4  -9   5      273.57      268.44      6.09 o 
   5  -9   5       90.72       80.90      3.89 o 
   6  -9   5       40.80       43.42      4.58 o 
   7  -9   5        1.54        3.78      2.59 o 
  -9  -8   5        2.07        5.22      2.32 o 
  -8  -8   5       61.83       58.92      4.67 o 
  -7  -8   5      229.74      259.50     10.02 o 
  -6  -8   5       56.81       54.88      4.31 o 
  -5  -8   5       65.86       56.18      2.89 o 
  -4  -8   5       11.40       17.58      2.02 o 
  -3  -8   5      202.02      184.99      8.66 o 
  -2  -8   5      388.64      396.01      5.98 o 
  -1  -8   5      810.46      798.12     10.18 o 
   0  -8   5      918.24      922.13     10.88 o 
   1  -8   5       59.54       52.69      1.77 o 
   2  -8   5      315.86      301.44      5.31 o 
   3  -8   5        1.18        0.38      0.98 o 
   4  -8   5      256.50      248.67      5.64 o 
   5  -8   5       54.37       51.46      3.19 o 
   6  -8   5       14.71       12.09      4.43 o 
   7  -8   5       28.45       30.90      3.81 o 
   8  -8   5      204.33      215.02      8.46 o 
  -9  -7   5       79.90       77.32      4.89 o 
  -8  -7   5       87.05       96.79      5.45 o 
  -7  -7   5      387.14      423.51     13.15 o 
  -6  -7   5       36.85       29.49      3.39 o 
  -5  -7   5        5.36        6.20      2.00 o 
  -4  -7   5     1196.23     1148.87     26.88 o 
  -3  -7   5       39.61       34.84      1.91 o 
  -2  -7   5      108.99      107.65      2.79 o 
  -1  -7   5       17.94       13.22      1.01 o 
   0  -7   5      918.43      922.56      9.33 o 
   1  -7   5       67.23       62.91      1.72 o 
   2  -7   5       15.97       17.31      1.08 o 
   3  -7   5      186.37      173.43      3.33 o 
   4  -7   5     1323.11     1276.78     20.88 o 
   5  -7   5       44.97       43.77      3.51 o 
   6  -7   5      113.98      117.84      5.49 o 
   7  -7   5       74.97       83.82      4.95 o 
   8  -7   5      217.53      213.00      8.16 o 
  -9  -6   5       56.56       56.29      4.04 o 
  -8  -6   5      186.65      198.26      7.61 o 
  -7  -6   5        8.31        8.84      2.08 o 
  -6  -6   5       49.34       38.45      3.28 o 
  -5  -6   5      413.63      372.87      8.68 o 
  -4  -6   5       69.28       65.19      2.04 o 
  -3  -6   5      428.27      429.86      5.94 o 
  -2  -6   5      416.12      420.58      5.35 o 
  -1  -6   5      558.45      526.64      5.29 o 
   0  -6   5      126.39      146.51      2.17 o 
   1  -6   5      324.19      313.73      4.38 o 
   2  -6   5        0.07       -0.04      0.59 o 
   3  -6   5      205.48      194.23      3.37 o 
   4  -6   5     1339.15     1366.91     18.60 o 
   5  -6   5       16.60       15.06      1.70 o 
   6  -6   5       14.80       15.42      2.06 o 
   7  -6   5       37.69       39.07      2.88 o 
   8  -6   5       59.06       55.29      3.39 o 
  -9  -5   5        1.14        1.43      1.61 o 
  -8  -5   5        6.12        3.06      1.50 o 
  -7  -5   5       54.16       63.99      3.73 o 
  -6  -5   5      235.37      221.79      7.52 o 
  -5  -5   5       86.71       85.31      3.36 o 
  -4  -5   5       64.24       66.14      2.39 o 
  -3  -5   5      632.73      571.25      8.12 o 
  -2  -5   5      308.54      298.15      3.69 o 
  -1  -5   5       81.27       82.84      1.42 o 
   0  -5   5      467.64      491.02      4.97 o 
   1  -5   5        0.07        1.11      0.43 o 
   2  -5   5        7.24        9.76      0.80 o 
   3  -5   5      331.33      360.19      5.52 o 
   4  -5   5        2.95        4.15      1.15 o 
   5  -5   5      350.24      376.12      9.93 o 
   6  -5   5      236.94      235.04      7.66 o 
   7  -5   5        0.00        0.46      1.82 o 
   8  -5   5       73.59       75.90      4.71 o 
   9  -5   5      118.64      117.27      5.97 o 
  -9  -4   5       61.23       65.37      3.42 o 
  -8  -4   5      390.13      440.88     12.01 o 
  -7  -4   5       59.48       51.33      3.08 o 
  -6  -4   5      144.72      134.97      6.14 o 
  -5  -4   5      267.56      246.66      5.11 o 
  -4  -4   5      369.42      355.85      5.51 o 
  -3  -4   5        5.46        5.83      0.62 o 
  -2  -4   5     2624.63     2522.04     33.92 o 
  -1  -4   5      169.61      178.44      2.49 o 
   0  -4   5     1341.32     1439.57     14.26 o 
   1  -4   5      203.67      189.75      2.71 o 
   2  -4   5      376.95      366.12      4.52 o 
   3  -4   5      315.88      324.71      5.01 o 
   4  -4   5      431.13      419.82      7.35 o 
   5  -4   5      157.04      148.26      5.54 o 
   6  -4   5       23.98       22.28      2.71 o 
   7  -4   5       19.31       16.58      2.58 o 
   8  -4   5        9.06       10.92      2.51 o 
   9  -4   5       14.70       14.86      2.97 o 
  -7  -3   5       53.74       57.04      2.90 o 
  -6  -3   5     1156.17     1130.11     22.01 o 
  -5  -3   5       19.91       15.79      0.89 o 
  -4  -3   5      361.62      342.20      4.29 o 
  -3  -3   5        0.48        0.40      0.63 o 
  -2  -3   5      464.79      470.22      5.42 o 
  -1  -3   5       49.43       41.58      0.91 o 
   0  -3   5       45.38       41.20      1.01 o 
   1  -3   5      649.12      668.11      7.84 o 
   2  -3   5       46.20       36.86      1.20 o 
   3  -3   5      133.07      138.97      3.74 o 
   4  -3   5       34.04       41.16      2.03 o 
   5  -3   5      107.91      104.53      3.78 o 
   6  -3   5      300.42      310.85      8.76 o 
   7  -3   5      182.11      180.11      6.52 o 
   8  -3   5        4.49        2.89      1.75 o 
   9  -3   5      101.57      105.66      8.48 o 
  -7  -2   5      159.41      159.98      4.37 o 
  -6  -2   5       22.97       23.84      1.20 o 
  -5  -2   5      140.83      147.92      2.42 o 
  -4  -2   5      466.25      461.34      6.35 o 
  -3  -2   5       61.18       66.84      1.43 o 
  -2  -2   5      244.25      318.16      4.80 o 
  -1  -2   5      552.17      562.66      8.93 o 
   0  -2   5       11.46       10.28      0.58 o 
   1  -2   5      414.46      503.38      6.08 o 
   2  -2   5     1730.26     1975.75     20.90 o 
   3  -2   5       60.30       55.66      1.85 o 
   4  -2   5      439.78      485.37      7.92 o 
   5  -2   5      180.28      185.33      4.26 o 
   6  -2   5        1.13        1.17      1.04 o 
   7  -2   5      148.60      162.72      4.73 o 
   8  -2   5       48.91       55.75      7.12 o 
   9  -2   5      324.15      345.96      8.70 o 
  -8  -1   5        0.34        2.52      1.08 o 
  -7  -1   5       20.69       19.73      2.27 o 
  -6  -1   5       51.69       50.08      2.61 o 
  -5  -1   5       13.41       15.74      1.14 o 
  -4  -1   5      301.44      318.95      4.83 o 
  -3  -1   5      144.52      128.22      3.70 o 
  -2  -1   5      453.21      438.09      7.03 o 
  -1  -1   5     2286.41     2333.30     73.64 o 
   0  -1   5       63.42       49.37      1.03 o 
   1  -1   5       16.71       18.24      0.90 o 
   2  -1   5      151.22      147.68      2.37 o 
   3  -1   5      243.82      246.47      5.53 o 
   4  -1   5       72.36       71.07      2.04 o 
   5  -1   5      268.66      288.83      5.47 o 
   6  -1   5       43.23       39.55      2.27 o 
   7  -1   5       72.73       73.59      2.88 o 
   8  -1   5      198.24      204.59      9.69 o 
   9  -1   5        1.27       -0.10      1.67 o 
  -9   0   5       16.09       15.49      2.64 o 
  -8   0   5      320.30      320.31     11.72 o 
  -7   0   5      150.47      146.01      5.59 o 
  -6   0   5       71.28       72.47      2.89 o 
  -5   0   5       44.30       42.63      1.41 o 
  -4   0   5      135.51      167.00      2.79 o 
  -3   0   5      699.49      712.65      9.48 o 
  -2   0   5        1.57        2.16      0.77 o 
  -1   0   5      112.72      122.37      2.75 o 
   0   0   5      159.71      150.30      2.04 o 
   1   0   5       57.30       58.11      1.25 o 
   2   0   5       40.40       31.25      0.98 o 
   3   0   5      387.95      428.69      5.24 o 
   4   0   5      244.29      258.66      4.00 o 
   5   0   5        4.52        2.62      0.84 o 
   6   0   5      121.74      126.74      3.39 o 
   7   0   5      419.77      391.90      7.27 o 
   8   0   5        0.07        0.70      1.50 o 
   9   0   5       94.47      101.45      4.45 o 
 -10   1   5       17.76       20.45      3.26 o 
  -9   1   5        1.53        4.57      2.08 o 
  -8   1   5      216.99      211.48      7.25 o 
  -7   1   5       33.76       39.53      2.68 o 
  -6   1   5        6.64        8.01      1.29 o 
  -5   1   5       10.11        6.66      0.62 o 
  -4   1   5      865.54      920.06     11.18 o 
  -3   1   5      225.92      220.10      3.59 o 
  -2   1   5       79.65       89.84      1.88 o 
  -1   1   5     1133.12     1160.68     11.37 o 
   0   1   5        0.02        1.75      1.16 o 
   1   1   5      120.80      118.85      2.04 o 
   2   1   5      227.86      251.29      2.89 o 
   3   1   5      333.22      357.45      4.56 o 
   4   1   5      124.45      122.55      2.51 o 
   5   1   5      228.79      222.34      4.19 o 
   6   1   5        1.17        0.86      0.96 o 
   7   1   5      194.21      178.50      4.41 o 
   8   1   5       21.67       28.14      2.64 o 
   9   1   5        8.50        6.61      2.02 o 
 -10   2   5        0.03        2.42      5.11 o 
  -9   2   5       10.96        7.50      3.22 o 
  -8   2   5        0.01        4.45      2.08 o 
  -7   2   5      133.70      118.91      3.01 o 
  -6   2   5        6.44        5.84      1.00 o 
  -5   2   5        0.76        0.14      0.63 o 
  -4   2   5       64.31       63.08      1.71 o 
  -3   2   5       12.61        8.68      0.69 o 
  -2   2   5       48.28       47.99      1.31 o 
  -1   2   5       52.33       55.31      1.11 o 
   0   2   5      704.47      730.79      6.72 o 
   1   2   5       55.92       42.04      1.05 o 
   2   2   5        0.26        0.08      0.38 o 
   3   2   5       95.54       95.73      2.10 o 
   4   2   5      897.33      930.04     10.87 o 
   5   2   5       60.45       55.40      2.00 o 
   6   2   5      324.86      333.57      6.26 o 
   7   2   5       54.22       55.56      2.49 o 
   8   2   5      155.90      139.22      6.79 o 
   9   2   5      173.83      183.06      5.97 o 
 -10   3   5       31.09       38.66      4.32 o 
  -9   3   5      145.32      133.25      3.95 o 
  -8   3   5       85.40       82.76      4.05 o 
  -7   3   5      523.18      481.16      8.05 o 
  -6   3   5       11.00        8.21      0.92 o 
  -5   3   5       52.23       45.85      1.67 o 
  -4   3   5       66.80       59.47      2.29 o 
  -3   3   5       25.15       25.13      1.13 o 
  -2   3   5      261.72      277.21      4.11 o 
  -1   3   5     2524.91     2572.09     23.12 o 
   0   3   5     3396.38     3586.51     31.96 o 
   1   3   5     2327.60     2296.46     19.76 o 
   2   3   5      100.86       94.50      1.59 o 
   3   3   5       38.30       34.86      1.40 o 
   4   3   5      563.55      547.70      7.09 o 
   5   3   5       88.23      101.50      2.99 o 
   6   3   5        1.46        0.71      1.01 o 
   7   3   5       11.71       18.13      2.46 o 
   8   3   5       56.90       55.33      3.37 o 
   9   3   5       65.72       63.40      4.60 o 
 -10   4   5       22.90       27.99      2.79 o 
  -9   4   5      156.59      149.78      6.67 o 
  -8   4   5      129.83      112.68      3.69 o 
  -7   4   5      492.25      468.72      9.62 o 
  -6   4   5       90.05       86.85      2.41 o 
  -5   4   5      438.00      447.03      6.59 o 
  -4   4   5      970.23      979.09     11.34 o 
  -3   4   5      666.54      683.41      8.20 o 
  -2   4   5      162.14      179.18      2.91 o 
  -1   4   5        1.33        0.73      0.52 o 
   0   4   5      429.21      381.56      4.04 o 
   1   4   5      617.76      641.28      7.51 o 
   2   4   5     1812.86     1819.33     16.91 o 
   3   4   5      560.23      557.56      8.74 o 
   4   4   5      152.50      165.01      3.16 o 
   5   4   5       20.26       22.24      1.71 o 
   6   4   5      215.17      228.72      5.74 o 
   7   4   5      183.58      175.64      5.16 o 
   8   4   5      146.52      140.12      4.76 o 
   9   4   5       21.22        9.35      2.93 o 
 -10   5   5       53.29       52.96      4.07 o 
  -9   5   5        0.11        2.15      1.43 o 
  -8   5   5       91.57       88.38      2.90 o 
  -7   5   5       36.24       40.87      2.08 o 
  -6   5   5      159.75      146.94      3.35 o 
  -5   5   5      172.58      171.44      3.32 o 
  -4   5   5      636.57      639.81      8.91 o 
  -3   5   5        2.19        0.50      0.78 o 
  -2   5   5        0.88        2.36      0.84 o 
  -1   5   5      420.73      436.42      4.88 o 
   0   5   5      269.21      280.58      3.32 o 
   1   5   5      166.59      163.56      2.50 o 
   2   5   5        1.46        1.13      0.62 o 
   3   5   5     1604.08     1559.14     24.33 o 
   4   5   5      463.67      432.92      7.36 o 
   5   5   5      163.05      167.05      4.13 o 
   6   5   5        0.11        0.19      1.31 o 
   7   5   5      195.14      212.07      5.90 o 
   8   5   5      110.51      111.23      4.43 o 
  -9   6   5      117.95      106.19      4.18 o 
  -8   6   5       12.72        9.85      1.46 o 
  -7   6   5        2.29        1.50      1.14 o 
  -6   6   5      214.64      208.62      4.73 o 
  -5   6   5        2.02        2.24      0.91 o 
  -4   6   5        0.30        0.42      0.86 o 
  -3   6   5      578.23      631.33      8.03 o 
  -2   6   5       30.63       31.16      1.48 o 
  -1   6   5      260.23      251.34      3.57 o 
   0   6   5      194.14      179.81      2.90 o 
   1   6   5        1.29       -0.58      0.61 o 
   2   6   5      553.85      529.17      6.89 o 
   3   6   5      231.88      215.76      4.48 o 
   4   6   5      102.88      101.48      2.81 o 
   5   6   5       20.84       18.71      2.11 o 
   6   6   5      376.19      407.20     11.88 o 
   7   6   5        0.00       -2.02      1.46 o 
   8   6   5       74.51       76.81      3.94 o 
  -9   7   5        0.58        3.60      1.91 o 
  -8   7   5       91.35       83.21      3.75 o 
  -7   7   5        0.45        3.12      1.37 o 
  -6   7   5       61.47       56.09      2.59 o 
  -5   7   5       47.01       44.14      2.19 o 
  -4   7   5      251.29      255.17      4.46 o 
  -3   7   5        9.57        6.45      1.07 o 
  -2   7   5       40.75       37.82      1.68 o 
  -1   7   5      648.85      616.67      7.16 o 
   0   7   5        2.26        0.54      0.83 o 
   1   7   5      308.64      268.08      6.76 o 
   2   7   5        4.30        2.73      0.95 o 
   3   7   5       29.09       27.19      1.75 o 
   4   7   5      477.37      474.53      8.28 o 
   5   7   5       10.23        7.78      1.91 o 
   6   7   5       49.18       49.55      3.19 o 
   7   7   5      118.26      116.90      4.64 o 
   8   7   5       36.06       31.57      4.18 o 
  -8   8   5      112.62      104.67      4.41 o 
  -7   8   5        2.07        3.67      1.51 o 
  -6   8   5       27.21       25.39      2.60 o 
  -5   8   5       40.25       37.14      2.22 o 
  -4   8   5      339.31      347.04      6.10 o 
  -3   8   5      131.97      132.27      3.37 o 
  -2   8   5      134.03      124.39      2.86 o 
  -1   8   5        2.62        1.28      0.85 o 
   0   8   5      207.09      197.89      5.95 o 
   1   8   5        0.55        0.95      0.80 o 
   2   8   5       53.01       56.42      2.62 o 
   3   8   5       97.27       87.60      3.06 o 
   4   8   5        7.53        5.30      1.44 o 
   5   8   5       42.98       43.64      3.28 o 
   6   8   5       21.30       20.03      3.19 o 
   7   8   5       22.00       17.37      4.81 o 
  -8   9   5      158.58      160.97      5.57 o 
  -7   9   5      118.55      119.15      4.67 o 
  -6   9   5       94.24      104.31      6.06 o 
  -5   9   5       35.83       35.15      2.29 o 
  -4   9   5      213.30      208.68      4.66 o 
  -3   9   5      115.80      112.50      3.24 o 
  -2   9   5        0.59        0.97      1.05 o 
  -1   9   5        7.50        5.89      1.15 o 
   0   9   5      158.53      145.77      3.34 o 
   1   9   5        9.97       14.48      1.53 o 
   2   9   5        0.25       -0.94      1.19 o 
   3   9   5        1.38       -0.46      1.16 o 
   4   9   5      161.59      161.13      4.50 o 
   5   9   5       32.02       32.64      2.55 o 
   6   9   5       68.52       83.38      5.72 o 
  -7  10   5       50.95       55.46      3.67 o 
  -6  10   5       60.80       65.39      3.83 o 
  -5  10   5       60.61       59.62      2.81 o 
  -4  10   5       62.62       63.65      2.77 o 
  -3  10   5       14.30       17.71      1.67 o 
  -2  10   5        0.00        1.64      1.33 o 
  -1  10   5       56.05       52.37      2.46 o 
   0  10   5       13.31       11.13      1.65 o 
   1  10   5        2.15        0.99      1.29 o 
   2  10   5       86.22       88.35      5.70 o 
   3  10   5        9.26        8.00      2.01 o 
   4  10   5        9.28       12.62      2.57 o 
   5  10   5       54.18       45.77      3.38 o 
   6  10   5        0.23        4.51      2.91 o 
  -6  11   5       60.45       57.03      3.47 o 
  -5  11   5        0.83        0.31      2.09 o 
  -4  11   5       25.91       28.26      2.12 o 
  -3  11   5      102.97      110.42      4.81 o 
  -2  11   5       26.65       29.09      2.99 o 
  -1  11   5       35.08       36.53      2.33 o 
   0  11   5        0.02        2.76      1.73 o 
   1  11   5       88.18       87.17      3.94 o 
   2  11   5        4.87        3.20      1.75 o 
   3  11   5        1.82        1.82      2.01 o 
   4  11   5        0.03       -2.12      2.37 o 
   5  11   5       22.47       26.57      6.79 o 
  -5  12   5       48.93       36.03      3.03 o 
  -4  12   5       29.61       30.20      3.93 o 
  -3  12   5       14.23       13.85      3.84 o 
  -2  12   5       14.45       14.78      2.71 o 
  -1  12   5        0.13       -1.25      1.68 o 
   0  12   5       59.10       62.17      3.56 o 
   1  12   5       45.46       45.74      3.23 o 
   2  12   5        8.52        2.25      2.66 o 
   3  12   5        6.62       11.67     10.17 o 
  -3  13   5        0.16       -1.63      5.28 o 
  -2  13   5        6.31        6.46      3.62 o 
  -1  13   5       14.19       13.36      3.79 o 
   0  13   5       85.47       85.32      4.10 o 
   1  13   5        5.79        6.98      2.28 o 
  -3 -13   6        2.25        2.84      3.55 o 
  -2 -13   6       14.00       12.53      4.15 o 
  -1 -13   6       23.91       20.61      3.76 o 
   0 -13   6       29.84       22.77      4.51 o 
   1 -13   6        1.85        2.56      3.86 o 
   2 -13   6        1.54        2.46      2.36 o 
  -5 -12   6        3.51        9.38      3.88 o 
  -4 -12   6        6.16        4.51      3.22 o 
  -3 -12   6        3.91        5.91      2.34 o 
  -2 -12   6      150.90      148.35      5.97 o 
  -1 -12   6        0.30        2.63      1.93 o 
   0 -12   6      154.15      164.84      5.77 o 
   1 -12   6       51.26       52.23      3.81 o 
   2 -12   6       15.77       17.42      2.92 o 
   3 -12   6      156.97      166.82      9.89 o 
   4 -12   6        7.14       12.19      5.36 o 
  -6 -11   6       44.50       45.50      5.58 o 
  -5 -11   6       14.02       12.61      3.17 o 
  -4 -11   6       35.72       38.05      3.05 o 
  -3 -11   6        0.03       -0.57      1.38 o 
  -2 -11   6       46.15       43.13      2.66 o 
  -1 -11   6        4.12        1.66      1.63 o 
   0 -11   6        0.27        0.80      1.37 o 
   1 -11   6       58.34       62.54      3.78 o 
   2 -11   6      254.33      276.18     10.18 o 
   3 -11   6       44.27       41.42      6.03 o 
   4 -11   6       69.11       69.97      6.70 o 
   5 -11   6       51.01       64.10      7.59 o 
  -7 -10   6        3.68        8.13      3.19 o 
  -6 -10   6       79.93       72.99      3.90 o 
  -5 -10   6        4.52        3.71      1.71 o 
  -4 -10   6       89.28       85.07      4.09 o 
  -3 -10   6       89.27       93.03      3.55 o 
  -2 -10   6        1.05        2.05      1.33 o 
  -1 -10   6       21.54       24.33      2.62 o 
   0 -10   6      163.84      169.46      4.55 o 
   1 -10   6        0.26       -0.35      1.07 o 
   2 -10   6        7.43        9.04      3.85 o 
   3 -10   6        2.12        1.82      1.80 o 
   4 -10   6        3.14        2.12      2.44 o 
   5 -10   6       13.39       17.94      3.99 o 
   6 -10   6       33.95       33.24      3.33 o 
  -8  -9   6        6.72        6.18      2.92 o 
  -7  -9   6       41.60       52.49      5.18 o 
  -6  -9   6        5.89        4.78      1.68 o 
  -5  -9   6       30.96       27.85      3.52 o 
  -4  -9   6      178.19      180.06      5.80 o 
  -3  -9   6        4.58        4.23      2.18 o 
  -2  -9   6       16.03       21.15      2.32 o 
  -1  -9   6      293.65      271.58      9.31 o 
   0  -9   6       11.26       10.78      1.59 o 
   1  -9   6       15.45       20.00      1.74 o 
   2  -9   6      526.51      540.83     10.35 o 
   3  -9   6      109.90      111.88      3.71 o 
   4  -9   6       89.38       98.76      5.14 o 
   5  -9   6        9.29       13.71      2.38 o 
   6  -9   6       11.03        9.08      2.31 o 
   7  -9   6        8.34        7.86      2.85 o 
  -8  -8   6       18.96       11.30      2.99 o 
  -7  -8   6        5.65        6.54      2.52 o 
  -6  -8   6      165.70      181.63      8.10 o 
  -5  -8   6       24.55       27.63      2.28 o 
  -4  -8   6        0.46        0.95      1.35 o 
  -3  -8   6       13.23       12.31      1.87 o 
  -2  -8   6      109.29      108.92      4.94 o 
  -1  -8   6       84.00       68.83      2.04 o 
   0  -8   6       45.16       36.24      1.59 o 
   1  -8   6       73.40       71.77      2.25 o 
   2  -8   6      394.35      394.44      7.19 o 
   3  -8   6       52.31       53.69      2.31 o 
   4  -8   6        0.54        1.11      1.58 o 
   5  -8   6      164.16      164.50      5.35 o 
   6  -8   6       50.04       51.06      3.40 o 
   7  -8   6        0.35        1.02      2.26 o 
  -9  -7   6       12.73        6.94      2.48 o 
  -8  -7   6      219.59      242.67      9.11 o 
  -7  -7   6        0.98       -2.41      1.67 o 
  -6  -7   6       17.34       15.27      2.81 o 
  -5  -7   6      390.62      402.82      9.04 o 
  -4  -7   6       57.12       64.30      3.83 o 
  -3  -7   6      303.56      328.91      7.89 o 
  -2  -7   6      623.23      616.93      9.27 o 
  -1  -7   6      117.72      111.70      2.78 o 
   0  -7   6      474.59      487.65      5.91 o 
   1  -7   6        0.37       -0.12      0.76 o 
   2  -7   6        6.53        3.50      0.92 o 
   3  -7   6      195.26      186.82      3.82 o 
   4  -7   6        0.60       -0.46      1.39 o 
   5  -7   6      143.16      141.30      4.12 o 
   6  -7   6       92.14       86.52      3.98 o 
   7  -7   6       42.92       45.32      4.49 o 
   8  -7   6        9.20       10.48      3.16 o 
  -9  -6   6        4.58        7.32      2.25 o 
  -8  -6   6       10.66       12.30      2.43 o 
  -7  -6   6       33.84       44.25      3.62 o 
  -6  -6   6      161.23      134.63      6.07 o 
  -5  -6   6      480.31      432.71     13.17 o 
  -4  -6   6       64.21       69.90      2.87 o 
  -3  -6   6      428.51      416.14      7.49 o 
  -2  -6   6      196.54      196.94      4.59 o 
  -1  -6   6      753.12      718.54     11.59 o 
   0  -6   6      115.47      122.69      2.27 o 
   1  -6   6       14.18       14.84      1.10 o 
   2  -6   6       29.42       34.40      1.33 o 
   3  -6   6      364.72      355.01      5.21 o 
   4  -6   6      545.88      533.07      8.85 o 
   5  -6   6       89.87       89.00      3.71 o 
   6  -6   6      481.75      478.43     12.57 o 
   7  -6   6        3.68        2.27      2.05 o 
   8  -6   6      104.22       92.22      4.73 o 
  -9  -5   6        0.02        1.99      1.79 o 
  -8  -5   6      219.84      257.34      8.53 o 
  -7  -5   6        0.01        1.41      1.38 o 
  -6  -5   6        0.02       -0.18      1.59 o 
  -5  -5   6      168.94      165.68      6.56 o 
  -4  -5   6        7.27        9.20      1.52 o 
  -3  -5   6       26.65       32.93      1.42 o 
  -2  -5   6      250.50      236.31      3.37 o 
  -1  -5   6      221.01      211.01      2.90 o 
   0  -5   6        2.08        0.88      0.55 o 
   1  -5   6      648.22      645.58      6.73 o 
   2  -5   6       24.60       25.50      1.23 o 
   3  -5   6       91.03      104.55      2.59 o 
   4  -5   6      776.42      760.32     12.75 o 
   5  -5   6       61.95       58.18      3.57 o 
   6  -5   6       10.71       10.65      2.50 o 
   7  -5   6      438.76      478.35     12.86 o 
   8  -5   6        0.69        3.67      2.31 o 
  -8  -4   6        0.64        2.25      1.25 o 
  -7  -4   6       14.44       11.23      2.01 o 
  -6  -4   6      460.81      497.23     13.69 o 
  -5  -4   6      756.36      719.58     18.62 o 
  -4  -4   6      103.96      102.30      2.77 o 
  -3  -4   6      381.59      356.42      4.79 o 
  -2  -4   6        5.01        5.78      0.63 o 
  -1  -4   6      891.85      956.43      9.74 o 
   0  -4   6      226.70      227.76      3.07 o 
   1  -4   6       33.35       48.98      1.25 o 
   2  -4   6       13.27       12.99      1.11 o 
   3  -4   6      228.74      213.44      3.88 o 
   4  -4   6      234.79      243.12      5.20 o 
   5  -4   6       18.05       20.06      2.06 o 
   6  -4   6       64.96       65.28      4.15 o 
   7  -4   6       72.30       74.72      4.52 o 
   8  -4   6       71.62       63.31      4.56 o 
   9  -4   6       87.63       83.43      5.31 o 
  -8  -3   6       20.93       21.57      2.08 o 
  -7  -3   6        5.62        7.77      1.61 o 
  -6  -3   6      522.55      504.82     13.40 o 
  -5  -3   6       14.04       12.74      1.20 o 
  -4  -3   6      121.11      116.54      2.25 o 
  -3  -3   6      404.27      372.42      7.61 o 
  -2  -3   6      668.84      691.15     16.60 o 
  -1  -3   6        0.14       -0.27      0.52 o 
   0  -3   6      278.65      293.22      3.59 o 
   1  -3   6      800.06      804.42      8.08 o 
   2  -3   6        5.59        6.00      0.69 o 
   3  -3   6      914.61      970.45     12.31 o 
   4  -3   6       20.15       26.74      3.05 o 
   5  -3   6       95.50       96.36      4.47 o 
   6  -3   6       10.20        9.22      2.08 o 
   7  -3   6      126.76      131.32      5.75 o 
   8  -3   6       26.67       26.49      3.29 o 
   9  -3   6        5.92        9.05      2.30 o 
  -7  -2   6      422.14      423.05      7.60 o 
  -6  -2   6     1010.18     1046.52     19.19 o 
  -5  -2   6      499.41      487.20      7.08 o 
  -4  -2   6      730.00      707.35     10.03 o 
  -3  -2   6        1.68        3.08      0.83 o 
  -2  -2   6      427.15      509.43      8.37 o 
  -1  -2   6     1224.31     1190.33     31.37 o 
   0  -2   6       64.91       75.99      1.42 o 
   1  -2   6      233.09      245.59      3.03 o 
   2  -2   6      448.59      452.14      5.35 o 
   3  -2   6       43.59       37.06      1.64 o 
   4  -2   6      173.61      155.65      3.82 o 
   5  -2   6      102.49       99.02      4.48 o 
   6  -2   6      368.08      393.71     10.43 o 
   7  -2   6        0.19        3.69      1.82 o 
   8  -2   6      140.35      130.29      4.99 o 
   9  -2   6       39.18       47.19      3.72 o 
  -8  -1   6       23.98       25.97      3.86 o 
  -7  -1   6       10.97        5.12      3.20 o 
  -6  -1   6      361.29      371.04      7.88 o 
  -5  -1   6      160.64      155.78      3.47 o 
  -4  -1   6       11.88        7.73      1.06 o 
  -3  -1   6       23.70       10.88      1.70 o 
  -2  -1   6      405.08      418.91     11.42 o 
  -1  -1   6        0.09       -0.65      0.61 o 
   0  -1   6       65.10       60.49      1.24 o 
   1  -1   6      456.24      441.69      4.74 o 
   2  -1   6      804.64      882.07      8.72 o 
   3  -1   6      496.17      526.69      6.62 o 
   4  -1   6       18.83       16.98      1.52 o 
   5  -1   6       27.15       19.42      1.52 o 
   6  -1   6       84.67       73.94      3.37 o 
   7  -1   6      252.93      254.20      7.11 o 
   8  -1   6        7.92        6.51      1.63 o 
   9  -1   6      290.34      321.86      8.54 o 
  -9   0   6      257.48      255.74      8.38 o 
  -8   0   6      160.48      146.61      5.78 o 
  -7   0   6       66.91       63.84      3.67 o 
  -6   0   6        3.25        4.12      0.95 o 
  -5   0   6       51.89       59.25      1.86 o 
  -4   0   6      462.52      459.13      6.65 o 
  -3   0   6      102.94       95.20      3.16 o 
  -2   0   6     1825.07     1909.09     28.80 o 
  -1   0   6       15.72        8.90      0.75 o 
   0   0   6      404.78      412.25      4.64 o 
   1   0   6       24.50       16.54      0.80 o 
   2   0   6      549.31      586.68      6.52 o 
   3   0   6       24.16       26.92      1.13 o 
   4   0   6      392.83      374.31      5.37 o 
   5   0   6      589.05      532.40      8.03 o 
   6   0   6      211.99      196.05      5.47 o 
   7   0   6       54.98       48.31      2.63 o 
   8   0   6      137.43      131.94      4.11 o 
   9   0   6        7.99       16.11      2.65 o 
 -10   1   6        6.86        9.39      2.74 o 
  -9   1   6      337.33      354.78     10.55 o 
  -8   1   6       19.57       17.88      2.69 o 
  -7   1   6        1.68        3.32      1.02 o 
  -6   1   6        9.48        8.74      1.20 o 
  -5   1   6      116.47      123.75      2.55 o 
  -4   1   6       81.10       87.42      2.74 o 
  -3   1   6        0.61        0.04      0.53 o 
  -2   1   6       86.33      100.97      1.85 o 
  -1   1   6      620.79      652.53      6.79 o 
   0   1   6       15.85       17.67      1.44 o 
   1   1   6      989.15     1061.76     10.18 o 
   2   1   6       30.84       33.71      1.42 o 
   3   1   6      334.34      328.23      4.25 o 
   4   1   6      130.91      137.13      2.82 o 
   5   1   6        0.83       -0.01      0.93 o 
   6   1   6      952.85      949.76     16.23 o 
   7   1   6      113.89      111.65      3.56 o 
   8   1   6       47.14       39.96      2.56 o 
   9   1   6      284.45      291.64      7.97 o 
 -10   2   6       10.55       17.31      3.71 o 
  -9   2   6        1.81        0.33      1.97 o 
  -8   2   6        8.58        9.61      1.49 o 
  -7   2   6       22.88       25.14      1.85 o 
  -6   2   6       36.24       38.13      1.98 o 
  -5   2   6       43.06       37.72      1.85 o 
  -4   2   6      535.68      542.74      7.98 o 
  -3   2   6       40.76       51.05      1.50 o 
  -2   2   6      382.17      370.52      4.59 o 
  -1   2   6      311.54      299.76      3.36 o 
   0   2   6      133.03      133.41      2.08 o 
   1   2   6      257.01      284.91      3.43 o 
   2   2   6      629.94      631.44      6.23 o 
   3   2   6        4.05        3.49      0.77 o 
   4   2   6      547.45      503.67      6.75 o 
   5   2   6      111.25       99.45      3.07 o 
   6   2   6        0.17       -0.08      1.03 o 
   7   2   6       26.98       20.66      2.60 o 
   8   2   6      340.80      356.73      7.35 o 
   9   2   6      117.20      138.58      5.36 o 
 -10   3   6       14.44       17.88      6.74 o 
  -9   3   6      150.16      148.94      4.30 o 
  -8   3   6       20.47       13.88      2.07 o 
  -7   3   6        9.40        7.59      1.42 o 
  -6   3   6       10.46        9.69      1.29 o 
  -5   3   6      253.59      258.56      4.40 o 
  -4   3   6      230.06      215.57      3.46 o 
  -3   3   6      235.01      233.26      4.09 o 
  -2   3   6        0.78        0.21      0.53 o 
  -1   3   6      475.61      455.52      4.85 o 
   0   3   6        6.93       13.09      0.81 o 
   1   3   6      104.68       95.98      1.58 o 
   2   3   6      488.54      455.83      5.08 o 
   3   3   6      397.43      369.39      6.96 o 
   4   3   6      244.98      234.35      3.99 o 
   5   3   6       14.97       14.15      1.53 o 
   6   3   6      119.23      102.96      3.34 o 
   7   3   6        1.94        2.52      1.38 o 
   8   3   6       74.99       78.34      3.59 o 
   9   3   6       43.28       51.14      5.59 o 
 -10   4   6        1.26        2.70      1.47 o 
  -9   4   6       10.03        7.43      1.64 o 
  -8   4   6      113.58      113.35      3.78 o 
  -7   4   6       20.68       18.93      1.54 o 
  -6   4   6        1.32       -0.27      0.88 o 
  -5   4   6       26.20       25.55      1.75 o 
  -4   4   6      232.74      214.17      3.63 o 
  -3   4   6       21.09       26.00      1.40 o 
  -2   4   6        0.27        1.02      0.63 o 
  -1   4   6       16.59       14.53      1.19 o 
   0   4   6      188.16      217.31      2.96 o 
   1   4   6      196.50      186.20      2.55 o 
   2   4   6       49.74       44.80      1.36 o 
   3   4   6      286.31      260.37      4.83 o 
   4   4   6      731.08      752.78     10.27 o 
   5   4   6        7.32        9.72      1.43 o 
   6   4   6       18.75       17.67      1.84 o 
   7   4   6      125.85      124.79      3.94 o 
   8   4   6       68.38       59.33      3.44 o 
 -10   5   6       24.25       30.72      4.69 o 
  -9   5   6      125.57      120.37      4.19 o 
  -8   5   6       18.76       17.75      1.64 o 
  -7   5   6       75.62       70.02      2.59 o 
  -6   5   6      423.44      414.18      7.26 o 
  -5   5   6       13.13       13.51      1.37 o 
  -4   5   6     2798.25     2842.12     33.01 o 
  -3   5   6       81.36       75.48      2.49 o 
  -2   5   6      130.28      127.75      2.40 o 
  -1   5   6      116.04      105.41      2.10 o 
   0   5   6      392.65      391.52      4.92 o 
   1   5   6      220.10      221.01      3.14 o 
   2   5   6      167.67      151.71      2.79 o 
   3   5   6       61.59       53.92      2.37 o 
   4   5   6       14.61       18.31      1.63 o 
   5   5   6       33.20       35.19      2.77 o 
   6   5   6      179.44      171.33      5.24 o 
   7   5   6        5.06        4.84      1.79 o 
   8   5   6      198.27      191.45      7.66 o 
  -9   6   6        0.43        2.22      1.53 o 
  -8   6   6       61.79       60.28      2.58 o 
  -7   6   6        0.04       -0.81      1.19 o 
  -6   6   6        8.25        5.16      1.41 o 
  -5   6   6        2.75        1.30      0.96 o 
  -4   6   6       19.44       19.39      1.56 o 
  -3   6   6       41.58       46.35      1.96 o 
  -2   6   6      121.81      109.78      2.51 o 
  -1   6   6        7.40        6.48      1.08 o 
   0   6   6        0.15       -0.57      0.62 o 
   1   6   6      660.58      612.90      8.69 o 
   2   6   6      102.91       98.42      2.26 o 
   3   6   6        0.28        0.52      0.71 o 
   4   6   6      249.18      239.45      4.68 o 
   5   6   6       39.92       36.20      2.36 o 
   6   6   6        5.91        3.38      1.75 o 
   7   6   6       76.18       78.83      3.91 o 
   8   6   6       18.55       18.15      3.56 o 
  -9   7   6        0.49        3.68      1.92 o 
  -8   7   6      147.22      155.60      5.17 o 
  -7   7   6       20.91       21.10      2.00 o 
  -6   7   6       36.68       41.46      3.46 o 
  -5   7   6       25.71       27.48      1.92 o 
  -4   7   6       59.53       57.20      2.28 o 
  -3   7   6       79.71       80.19      2.56 o 
  -2   7   6        5.90        6.41      1.23 o 
  -1   7   6        4.41        0.07      0.90 o 
   0   7   6      215.33      193.28      3.20 o 
   1   7   6       85.62       82.47      2.50 o 
   2   7   6       39.22       36.96      2.22 o 
   3   7   6       38.10       38.16      1.99 o 
   4   7   6       57.29       48.37      2.46 o 
   5   7   6       40.60       42.36      2.56 o 
   6   7   6      212.51      224.62      6.50 o 
   7   7   6       18.67       23.60      3.77 o 
  -8   8   6        0.14        2.35      1.83 o 
  -7   8   6        9.94       10.01      2.09 o 
  -6   8   6      191.79      194.97      4.57 o 
  -5   8   6      124.02      127.21      3.57 o 
  -4   8   6        7.16       10.80      1.69 o 
  -3   8   6      144.47      150.17      3.29 o 
  -2   8   6      179.24      177.30      3.54 o 
  -1   8   6       82.09       75.86      2.17 o 
   0   8   6       40.08       36.60      1.91 o 
   1   8   6      190.15      178.98      4.26 o 
   2   8   6       33.86       40.34      2.01 o 
   3   8   6      315.09      302.02      6.30 o 
   4   8   6        6.51        7.29      1.56 o 
   5   8   6       20.71       21.47      2.18 o 
   6   8   6      191.98      203.10      8.76 o 
   7   8   6      161.11      163.45      7.77 o 
  -7   9   6       26.50       24.93      3.02 o 
  -6   9   6      171.22      173.74      4.49 o 
  -5   9   6       15.51       15.03      1.86 o 
  -4   9   6      767.78      786.54     12.75 o 
  -3   9   6       99.18       96.12      2.78 o 
  -2   9   6       13.42       14.10      1.53 o 
  -1   9   6      158.55      156.55      3.52 o 
   0   9   6      301.04      302.69      5.93 o 
   1   9   6      259.93      246.72      5.33 o 
   2   9   6      205.54      210.32      4.82 o 
   3   9   6       14.40       16.89      2.31 o 
   4   9   6       10.05        9.98      1.79 o 
   5   9   6       83.94       78.97      4.45 o 
   6   9   6        4.24        0.38      2.70 o 
  -7  10   6       12.69       15.67      3.08 o 
  -6  10   6       41.51       43.01      3.10 o 
  -5  10   6      101.02       92.51      3.77 o 
  -4  10   6       27.17       26.88      2.10 o 
  -3  10   6        1.75        3.79      1.32 o 
  -2  10   6       10.15       14.17      2.36 o 
  -1  10   6       27.19       29.43      2.75 o 
   0  10   6        0.02       -0.51      1.50 o 
   1  10   6        9.41        6.28      1.99 o 
   2  10   6       19.71       19.32      2.81 o 
   3  10   6       48.20       47.23      7.08 o 
   4  10   6      118.67      119.12      4.79 o 
   5  10   6       47.16       51.83      4.94 o 
  -6  11   6        2.01        2.89      2.92 o 
  -5  11   6       15.90       15.31      3.88 o 
  -4  11   6       95.69      103.23      3.60 o 
  -3  11   6       42.26       51.86      3.11 o 
  -2  11   6       87.54       96.31      4.19 o 
  -1  11   6        0.90        3.29      1.53 o 
   0  11   6      102.58      110.80      4.26 o 
   1  11   6       24.22       26.88      3.65 o 
   2  11   6       68.11       62.72      5.93 o 
   3  11   6       20.46       19.25      2.65 o 
   4  11   6       56.40       58.88      4.91 o 
  -4  12   6      109.16      123.17      5.36 o 
  -3  12   6       80.94       98.88      6.16 o 
  -2  12   6       23.88       26.63      3.21 o 
  -1  12   6       17.98       25.23      4.06 o 
   0  12   6       74.57       75.06      3.29 o 
   1  12   6       11.74        9.30      2.42 o 
   2  12   6       13.15        9.35      3.91 o 
  -2 -13   7       60.36       58.09      6.01 o 
  -1 -13   7       21.51       22.37      4.73 o 
   0 -13   7       32.46       32.75      5.07 o 
   1 -13   7        7.03       11.89      2.91 o 
  -4 -12   7       14.66       26.17      4.69 o 
  -3 -12   7       34.00       39.46      3.77 o 
  -2 -12   7       91.06       99.75      7.21 o 
  -1 -12   7      152.04      163.88      6.27 o 
   0 -12   7        3.26        3.33      3.30 o 
   1 -12   7       43.01       52.71      4.11 o 
   2 -12   7       44.33       46.90      3.84 o 
   3 -12   7       62.75       59.46      7.23 o 
  -6 -11   7      224.72      252.85     11.74 o 
  -5 -11   7        8.80       11.68      3.57 o 
  -4 -11   7       26.61       25.11      4.43 o 
  -3 -11   7       37.32       30.99      3.33 o 
  -2 -11   7       93.99      104.92      3.98 o 
  -1 -11   7      174.55      179.94      6.98 o 
   0 -11   7        0.28       -0.20      1.77 o 
   1 -11   7       22.62       34.41      3.38 o 
   2 -11   7       15.88       22.84      3.36 o 
   3 -11   7       48.96       57.83      6.90 o 
   4 -11   7       41.39       56.80      7.06 o 
  -7 -10   7       77.06       98.97      6.99 o 
  -6 -10   7        2.94        5.85      3.38 o 
  -5 -10   7       72.43       72.17      3.91 o 
  -4 -10   7       54.33       49.63      3.82 o 
  -3 -10   7        0.69        0.52      1.39 o 
  -2 -10   7       58.73       56.47      3.09 o 
  -1 -10   7        1.27        2.09      1.74 o 
   0 -10   7       36.80       35.89      2.45 o 
   1 -10   7        4.87        3.67      2.00 o 
   2 -10   7       47.58       51.26      3.50 o 
   3 -10   7        0.10       -2.21      2.15 o 
   4 -10   7        3.40        5.92      2.87 o 
   5 -10   7        0.03       -1.15      2.66 o 
  -7  -9   7        3.52        6.54      2.95 o 
  -6  -9   7        6.94        7.40      1.86 o 
  -5  -9   7       66.38       52.28      3.19 o 
  -4  -9   7       29.15       29.87      2.80 o 
  -3  -9   7       99.15      108.79      4.50 o 
  -2  -9   7       73.67       73.37      3.07 o 
  -1  -9   7      187.30      180.81      4.88 o 
   0  -9   7       76.38       80.01      3.06 o 
   1  -9   7      168.14      171.07      4.57 o 
   2  -9   7       30.81       33.99      3.01 o 
   3  -9   7      658.79      677.46     12.56 o 
   4  -9   7        0.68       -0.13      2.23 o 
   5  -9   7       66.22       62.71      4.67 o 
   6  -9   7       25.92       23.67      5.28 o 
  -8  -8   7       28.77       30.19      3.82 o 
  -7  -8   7       84.33       91.32      5.83 o 
  -6  -8   7       32.87       38.07      4.26 o 
  -5  -8   7       30.90       28.27      2.40 o 
  -4  -8   7      281.67      272.78     11.44 o 
  -3  -8   7      190.07      179.40      9.66 o 
  -2  -8   7      154.25      148.42      5.13 o 
  -1  -8   7        8.40        7.82      1.64 o 
   0  -8   7        4.83        3.88      1.50 o 
   1  -8   7      156.25      153.13      3.73 o 
   2  -8   7       17.80       18.94      2.07 o 
   3  -8   7      134.46      131.31      4.01 o 
   4  -8   7       30.35       37.54      3.68 o 
   5  -8   7        3.33        2.37      1.84 o 
   6  -8   7        6.88       10.44      2.30 o 
   7  -8   7        0.05        2.34      2.35 o 
  -9  -7   7        1.15       -1.52      2.08 o 
  -8  -7   7       32.10       34.27      3.77 o 
  -7  -7   7       99.58      101.54      5.92 o 
  -6  -7   7       31.61       28.49      3.51 o 
  -5  -7   7       45.31       37.34      2.50 o 
  -4  -7   7       16.15       14.67      2.00 o 
  -3  -7   7      624.54      591.25     15.20 o 
  -2  -7   7       54.85       42.71      2.26 o 
  -1  -7   7       90.07       81.86      5.24 o 
   0  -7   7       48.39       47.52      1.91 o 
   1  -7   7      389.18      375.00      5.95 o 
   2  -7   7      108.02       99.75      3.81 o 
   3  -7   7       96.91       98.54      3.37 o 
   4  -7   7      193.85      188.62      4.76 o 
   5  -7   7       24.87       32.18      2.80 o 
   6  -7   7        1.28        1.38      1.51 o 
   7  -7   7       22.83       26.19      2.89 o 
  -9  -6   7       43.73       39.83      3.59 o 
  -8  -6   7       22.59       24.74      3.26 o 
  -7  -6   7       18.80       20.90      2.90 o 
  -6  -6   7        1.40        0.49      1.59 o 
  -5  -6   7       71.02       81.94      5.11 o 
  -4  -6   7      222.72      211.71      5.71 o 
  -3  -6   7      546.44      568.30     18.33 o 
  -2  -6   7      281.20      247.89      5.35 o 
  -1  -6   7      715.15      691.98     14.77 o 
   0  -6   7      167.07      159.97      2.92 o 
   1  -6   7      448.70      425.36      6.41 o 
   2  -6   7        4.35        2.85      0.92 o 
   3  -6   7      252.96      234.60      4.04 o 
   4  -6   7       52.20       49.96      2.89 o 
   5  -6   7       19.69       19.64      2.35 o 
   6  -6   7        0.10        1.62      1.94 o 
   7  -6   7        2.52        2.09      2.19 o 
   8  -6   7        8.23        6.43      2.15 o 
  -9  -5   7       54.43       58.70      3.91 o 
  -8  -5   7      113.15      125.61      5.58 o 
  -7  -5   7      174.84      171.38      6.90 o 
  -6  -5   7       64.97       58.74      4.04 o 
  -5  -5   7      221.44      217.35      8.17 o 
  -4  -5   7        0.07        1.14      1.08 o 
  -3  -5   7       16.64       17.87      2.55 o 
  -2  -5   7       75.02       63.88      2.23 o 
  -1  -5   7      314.49      319.21      4.35 o 
   0  -5   7      398.19      414.45      5.05 o 
   1  -5   7      145.35      133.00      2.40 o 
   2  -5   7        0.21        0.94      0.74 o 
   3  -5   7      717.18      679.56      9.49 o 
   4  -5   7       58.38       48.82      2.78 o 
   5  -5   7      283.46      280.75      7.03 o 
   6  -5   7      109.78      112.23      5.52 o 
   7  -5   7       16.02       13.84      3.48 o 
   8  -5   7       23.69       17.93      3.38 o 
  -9  -4   7      153.76      178.92      6.50 o 
  -8  -4   7        1.02        0.54      1.52 o 
  -7  -4   7        5.24        5.36      1.74 o 
  -6  -4   7       75.90       61.46      3.82 o 
  -5  -4   7        1.03        0.27      1.29 o 
  -4  -4   7      134.08      137.13      4.32 o 
  -3  -4   7       23.11       22.44      1.54 o 
  -2  -4   7      534.42      516.50      8.85 o 
  -1  -4   7       16.48       19.36      0.88 o 
   0  -4   7        0.68        0.26      0.53 o 
   1  -4   7      254.51      282.20      3.57 o 
   2  -4   7      265.52      257.65      3.71 o 
   3  -4   7      523.05      528.88      7.68 o 
   4  -4   7        0.04       -1.37      1.01 o 
   5  -4   7       24.37       18.52      2.11 o 
   6  -4   7      133.50      129.97      5.83 o 
   7  -4   7      147.93      155.77      6.64 o 
   8  -4   7        3.70        1.19      2.10 o 
  -8  -3   7       11.27       13.57      1.94 o 
  -7  -3   7       21.72       15.00      2.05 o 
  -6  -3   7       66.63       56.44      3.35 o 
  -5  -3   7       28.76       25.33      2.22 o 
  -4  -3   7      463.20      444.68     15.48 o 
  -3  -3   7        0.19        0.68      0.89 o 
  -2  -3   7      741.97      731.21     10.25 o 
  -1  -3   7      224.79      202.56      5.50 o 
   0  -3   7      253.43      237.61      3.16 o 
   1  -3   7       27.47       26.59      1.04 o 
   2  -3   7      392.95      394.66      4.97 o 
   3  -3   7       14.85       17.91      1.38 o 
   4  -3   7        1.66        2.26      1.28 o 
   5  -3   7      116.23      105.77      4.59 o 
   6  -3   7        0.20       -1.29      4.20 o 
   7  -3   7      106.84      115.74      5.58 o 
   8  -3   7       45.90       36.73      4.24 o 
  -7  -2   7        3.15        0.95      1.73 o 
  -6  -2   7      117.24      108.18      6.91 o 
  -5  -2   7        4.13        3.76      1.30 o 
  -4  -2   7       26.37       22.03      3.36 o 
  -3  -2   7       13.61       12.51      1.18 o 
  -2  -2   7      627.79      639.27     11.29 o 
  -1  -2   7      153.33      168.54      5.33 o 
   0  -2   7      490.16      464.95      5.24 o 
   1  -2   7       82.00       75.07      1.70 o 
   2  -2   7      181.74      219.70      4.40 o 
   3  -2   7      376.66      369.45      6.30 o 
   4  -2   7      375.05      334.60      6.33 o 
   5  -2   7       71.47       68.11      4.09 o 
   6  -2   7     1045.98     1031.45     18.06 o 
   7  -2   7        2.23        1.36      1.48 o 
   8  -2   7        4.85        2.86      1.94 o 
  -7  -1   7      768.78      797.96     20.65 o 
  -6  -1   7      203.33      187.86      5.10 o 
  -5  -1   7      730.94      750.77     14.58 o 
  -4  -1   7      323.27      319.58      7.39 o 
  -3  -1   7      252.79      238.94      4.64 o 
  -2  -1   7     1015.38     1000.90     13.43 o 
  -1  -1   7      296.28      291.92      5.27 o 
   0  -1   7      240.41      247.67      3.20 o 
   1  -1   7        5.32        3.96      0.63 o 
   2  -1   7       43.77       42.46      1.27 o 
   3  -1   7      184.64      173.28      3.12 o 
   4  -1   7       18.39       15.71      1.43 o 
   5  -1   7      101.90      101.36      3.27 o 
   6  -1   7       49.15       52.79      3.22 o 
   7  -1   7       33.06       35.07      2.97 o 
   8  -1   7      173.13      169.24      5.85 o 
  -9   0   7       21.01       28.50      3.48 o 
  -8   0   7        0.22        1.87      1.87 o 
  -7   0   7       22.64       30.06      2.97 o 
  -6   0   7       98.63      101.60      4.41 o 
  -5   0   7      162.23      167.49      4.77 o 
  -4   0   7      228.80      237.50      6.05 o 
  -3   0   7       17.00       11.61      1.27 o 
  -2   0   7     1402.33     1458.70     21.75 o 
  -1   0   7      197.82      200.23      3.78 o 
   0   0   7      491.92      462.81      4.89 o 
   1   0   7     1052.76     1080.94      9.76 o 
   2   0   7       48.11       50.74      1.37 o 
   3   0   7      744.98      791.38      9.48 o 
   4   0   7      189.39      179.89      4.22 o 
   5   0   7        0.58        0.16      0.90 o 
   6   0   7      167.72      202.93      4.97 o 
   7   0   7       32.22       32.80      2.39 o 
   8   0   7      105.78      104.63      3.83 o 
 -10   1   7       69.12       78.04      8.84 o 
  -9   1   7        9.35        8.38      3.08 o 
  -8   1   7      289.38      286.42      6.12 o 
  -7   1   7       51.54       50.44      2.34 o 
  -6   1   7      126.15      136.80      3.84 o 
  -5   1   7       64.88       62.36      5.06 o 
  -4   1   7      188.35      183.91      4.37 o 
  -3   1   7       44.90       47.64      1.96 o 
  -2   1   7     1132.57     1128.31     15.06 o 
  -1   1   7      472.43      519.97      5.33 o 
   0   1   7       20.58       22.65      0.98 o 
   1   1   7      271.30      269.39      3.17 o 
   2   1   7      247.71      248.12      3.28 o 
   3   1   7       14.87       12.91      1.12 o 
   4   1   7      291.21      275.67      4.51 o 
   5   1   7        0.07        2.37      1.02 o 
   6   1   7      181.00      148.22      4.14 o 
   7   1   7       48.26       48.07      2.70 o 
   8   1   7       31.59       30.01      3.46 o 
 -10   2   7       58.27       67.13      4.93 o 
  -9   2   7      336.00      333.74     10.50 o 
  -8   2   7        0.40        4.77      1.23 o 
  -7   2   7      265.10      265.15      5.91 o 
  -6   2   7      518.51      502.33      9.27 o 
  -5   2   7       87.24       72.17      7.60 o 
  -4   2   7      363.66      373.96      6.99 o 
  -3   2   7      124.36      120.41      2.40 o 
  -2   2   7       72.70       80.08      1.73 o 
  -1   2   7       79.51       66.20      1.37 o 
   0   2   7      168.50      160.55      2.67 o 
   1   2   7      253.00      235.64      2.94 o 
   2   2   7      259.48      254.06      3.59 o 
   3   2   7       77.20       69.92      1.83 o 
   4   2   7       27.05       28.59      1.59 o 
   5   2   7        3.00        3.85      1.10 o 
   6   2   7      221.60      199.23      4.93 o 
   7   2   7        0.57       -0.30      1.34 o 
   8   2   7       11.27        8.48      1.79 o 
 -10   3   7       46.51       50.27      2.80 o 
  -9   3   7       81.64       88.11      3.39 o 
  -8   3   7        3.21        2.38      1.29 o 
  -7   3   7       49.34       48.53      2.46 o 
  -6   3   7        0.76       -0.10      1.15 o 
  -5   3   7      140.39      129.65      4.41 o 
  -4   3   7      299.79      297.33      5.35 o 
  -3   3   7       10.96        9.56      0.99 o 
  -2   3   7      923.38      919.18      9.61 o 
  -1   3   7      164.69      153.96      2.28 o 
   0   3   7      456.26      470.11      5.20 o 
   1   3   7      343.94      368.28      4.11 o 
   2   3   7     2042.96     2012.99     18.80 o 
   3   3   7      101.30       97.50      2.16 o 
   4   3   7      120.17      113.40      2.98 o 
   5   3   7       79.37       80.18      2.61 o 
   6   3   7       20.80       20.74      2.63 o 
   7   3   7      111.13      109.53      3.80 o 
   8   3   7       47.51       46.36      3.64 o 
 -10   4   7       60.83       66.17      3.27 o 
  -9   4   7       50.23       53.12      2.93 o 
  -8   4   7        0.98        2.38      1.37 o 
  -7   4   7        3.72        3.40      1.15 o 
  -6   4   7       38.06       38.56      3.16 o 
  -5   4   7       28.88       28.76      2.41 o 
  -4   4   7        0.83       -0.92      1.09 o 
  -3   4   7      188.69      204.51      3.40 o 
  -2   4   7        0.46        0.40      0.67 o 
  -1   4   7       66.51       57.97      1.50 o 
   0   4   7        9.02        6.28      0.86 o 
   1   4   7       65.66       56.84      1.74 o 
   2   4   7       24.33       23.90      1.19 o 
   3   4   7      355.49      342.86      4.72 o 
   4   4   7       64.06       55.45      2.21 o 
   5   4   7       85.00       86.08      2.76 o 
   6   4   7      100.89       95.17      3.42 o 
   7   4   7        0.02        0.80      1.37 o 
   8   4   7       28.74       27.13      3.79 o 
  -9   5   7       42.54       37.86      2.80 o 
  -8   5   7      106.75      105.18      3.62 o 
  -7   5   7       22.56       19.86      1.77 o 
  -6   5   7       15.63       13.50      1.62 o 
  -5   5   7      203.69      207.60      5.32 o 
  -4   5   7      793.88      820.29     12.41 o 
  -3   5   7      112.28      108.26      2.69 o 
  -2   5   7      833.93      791.07      9.46 o 
  -1   5   7       66.96       73.41      1.82 o 
   0   5   7       17.32       14.64      1.09 o 
   1   5   7        1.92        0.60      1.02 o 
   2   5   7       11.63        7.10      1.23 o 
   3   5   7      949.77      915.46     11.87 o 
   4   5   7       12.11        8.08      1.32 o 
   5   5   7       28.34       29.46      1.98 o 
   6   5   7      121.49      111.67      3.82 o 
   7   5   7       55.89       57.07      3.45 o 
  -9   6   7        0.37       -0.39      1.61 o 
  -8   6   7       41.82       39.96      2.92 o 
  -7   6   7        3.20        4.39      1.37 o 
  -6   6   7       23.48       23.40      1.99 o 
  -5   6   7       87.52       93.68      3.62 o 
  -4   6   7      213.09      207.86      4.73 o 
  -3   6   7       76.19       77.38      2.20 o 
  -2   6   7        1.90        0.96      0.88 o 
  -1   6   7      257.60      241.87      4.10 o 
   0   6   7       27.85       36.74      1.46 o 
   1   6   7      467.27      469.69      8.30 o 
   2   6   7       28.69       33.57      1.92 o 
   3   6   7       37.89       38.06      1.68 o 
   4   6   7       96.00       82.53      3.10 o 
   5   6   7       90.15       84.27      4.34 o 
   6   6   7       22.68       17.43      2.42 o 
   7   6   7        0.04        2.33      4.99 o 
  -8   7   7      106.97      108.02      4.43 o 
  -7   7   7       57.70       59.04      3.93 o 
  -6   7   7        3.56        3.43      1.51 o 
  -5   7   7        4.57        5.00      1.40 o 
  -4   7   7        5.74        8.12      1.75 o 
  -3   7   7        3.72        3.35      1.27 o 
  -2   7   7        0.24        0.48      1.02 o 
  -1   7   7       59.37       47.79      1.64 o 
   0   7   7       12.09       26.29      1.98 o 
   1   7   7       16.03       15.63      1.74 o 
   2   7   7      243.06      235.50      4.56 o 
   3   7   7      347.45      336.61      6.72 o 
   4   7   7       99.69       92.73      3.49 o 
   5   7   7       52.56       55.24      2.86 o 
   6   7   7       44.28       43.58      4.54 o 
   7   7   7      164.29      193.33      8.16 o 
  -8   8   7        0.23        1.94      2.00 o 
  -7   8   7       12.98        9.75      2.19 o 
  -6   8   7       14.12       13.08      1.83 o 
  -5   8   7       15.52       16.09      2.52 o 
  -4   8   7      179.63      188.87      4.89 o 
  -3   8   7       36.21       37.30      1.97 o 
  -2   8   7       43.91       49.03      2.19 o 
  -1   8   7       68.76       72.86      2.81 o 
   0   8   7       29.29       24.78      2.31 o 
   1   8   7       73.87       68.62      2.52 o 
   2   8   7       89.78       83.58      3.03 o 
   3   8   7      140.72      132.57      6.49 o 
   4   8   7       26.00       27.75      2.39 o 
   5   8   7      164.58      166.86      4.86 o 
   6   8   7        2.93        4.64      2.85 o 
  -7   9   7       24.70       26.32      2.91 o 
  -6   9   7        9.99       10.39      2.27 o 
  -5   9   7        1.87        1.73      1.56 o 
  -4   9   7      480.70      501.19      8.21 o 
  -3   9   7        3.10        3.02      1.31 o 
  -2   9   7       19.34       21.36      1.74 o 
  -1   9   7        2.22        4.77      1.27 o 
   0   9   7      275.75      277.45      5.13 o 
   1   9   7        0.11        0.82      1.71 o 
   2   9   7        9.16        7.39      1.99 o 
   3   9   7        7.87        7.13      2.01 o 
   4   9   7       44.78       49.52      5.92 o 
   5   9   7        2.40        1.07      2.62 o 
  -6  10   7       19.70       22.73      2.90 o 
  -5  10   7       92.58       85.42      4.28 o 
  -4  10   7       12.49       13.25      1.71 o 
  -3  10   7       13.12       14.46      1.70 o 
  -2  10   7        2.66        4.51      1.79 o 
  -1  10   7      231.25      239.18      4.73 o 
   0  10   7        3.35        5.16      1.68 o 
   1  10   7       29.66       33.12      3.00 o 
   2  10   7      200.21      208.98      5.03 o 
   3  10   7        0.35       -0.33      2.00 o 
   4  10   7       68.26       73.59      5.20 o 
  -5  11   7      217.57      202.99      6.65 o 
  -4  11   7       95.52       99.30      3.95 o 
  -3  11   7       11.78       11.53      3.92 o 
  -2  11   7       52.36       61.87      3.23 o 
  -1  11   7        2.08        2.97      2.35 o 
   0  11   7       38.14       44.37      2.81 o 
   1  11   7       10.30       10.40      2.39 o 
   2  11   7       34.65       36.33      4.19 o 
   3  11   7        4.36        5.78      2.95 o 
  -3  12   7       22.46       16.60      4.08 o 
  -2  12   7      164.16      191.42      7.99 o 
  -1  12   7       36.64       53.88      5.09 o 
   0  12   7       17.95       24.35      2.88 o 
   1  12   7      137.21      156.17      5.23 o 
  -4 -12   8       72.63       73.52      6.56 o 
  -3 -12   8       10.73       15.57      3.13 o 
  -2 -12   8       20.50       28.44      5.00 o 
  -1 -12   8       51.59       51.93      5.60 o 
   0 -12   8        4.03        6.50      3.80 o 
   1 -12   8        9.44        5.51      2.82 o 
   2 -12   8        0.85        0.12      3.90 o 
  -5 -11   8       35.56       34.94      5.20 o 
  -4 -11   8        2.13        3.75      3.17 o 
  -3 -11   8        0.48        2.00      2.99 o 
  -2 -11   8      193.57      215.81      7.28 o 
  -1 -11   8       13.12       12.60      2.48 o 
   0 -11   8       49.48       44.88      3.34 o 
   1 -11   8      165.70      174.23      6.19 o 
   2 -11   8       34.54       44.69      5.36 o 
   3 -11   8       50.44       61.11      7.10 o 
  -6 -10   8       40.71       35.28      4.91 o 
  -5 -10   8        1.19        4.07      1.85 o 
  -4 -10   8        4.50        1.51      1.74 o 
  -3 -10   8      407.97      455.93      9.48 o 
  -2 -10   8       34.52       37.10      2.79 o 
  -1 -10   8      143.28      149.31      5.59 o 
   0 -10   8       68.98       64.35      2.91 o 
   1 -10   8        3.32        1.87      3.58 o 
   2 -10   8      130.73      145.33      5.49 o 
   3 -10   8       74.96       81.84      3.95 o 
   4 -10   8        0.61       -1.45      4.02 o 
   5 -10   8       63.50       61.33      5.11 o 
  -7  -9   8       58.16       52.85      5.38 o 
  -6  -9   8      133.17      140.34      9.46 o 
  -5  -9   8      297.26      337.01     16.99 o 
  -4  -9   8       43.70       36.51      2.99 o 
  -3  -9   8       23.83       17.15      2.48 o 
  -2  -9   8       34.59       39.47      2.50 o 
  -1  -9   8        0.27        0.99      1.35 o 
   0  -9   8        0.01       -0.21      1.26 o 
   1  -9   8      166.52      184.84      4.88 o 
   2  -9   8       78.96       78.63      4.02 o 
   3  -9   8       91.82       96.29      4.03 o 
   4  -9   8       17.69       17.18      3.32 o 
   5  -9   8      259.11      275.00     13.32 o 
  -8  -8   8        3.99        8.93      2.95 o 
  -7  -8   8      141.46      156.40      7.86 o 
  -6  -8   8        2.85        4.89      2.61 o 
  -5  -8   8       85.80       83.07      3.80 o 
  -4  -8   8      172.20      185.93      8.76 o 
  -3  -8   8       59.97       70.34      3.70 o 
  -2  -8   8        0.43        0.45      1.31 o 
  -1  -8   8      205.72      191.88      4.99 o 
   0  -8   8       49.65       51.38      2.52 o 
   1  -8   8        0.29        1.46      1.07 o 
   2  -8   8        0.13       -2.63      1.32 o 
   3  -8   8      995.46     1012.52     18.87 o 
   4  -8   8        3.54        1.66      3.22 o 
   5  -8   8      114.70      101.82      6.91 o 
   6  -8   8       20.48       16.69      4.43 o 
  -8  -7   8       89.90      118.22      6.50 o 
  -7  -7   8       24.54       20.05      3.33 o 
  -6  -7   8       58.27       53.11      4.42 o 
  -5  -7   8       10.79       11.62      1.87 o 
  -4  -7   8      148.32      165.41      8.05 o 
  -3  -7   8       33.56       30.17      2.51 o 
  -2  -7   8      350.86      343.56      7.14 o 
  -1  -7   8       99.45      105.73      3.48 o 
   0  -7   8       93.46      103.68      2.99 o 
   1  -7   8      399.66      389.88      6.89 o 
   2  -7   8        3.96        3.57      1.55 o 
   3  -7   8      212.16      214.31      5.45 o 
   4  -7   8        9.31       12.90      2.76 o 
   5  -7   8       34.20       30.32      2.51 o 
   6  -7   8       61.91       65.21      3.61 o 
   7  -7   8      166.79      162.81      5.89 o 
  -9  -6   8      103.77      106.07      5.78 o 
  -8  -6   8       12.03       11.70      2.66 o 
  -7  -6   8      365.47      361.73     12.06 o 
  -6  -6   8        2.70        1.72      1.88 o 
  -5  -6   8        3.53       -0.69      2.14 o 
  -4  -6   8      504.40      475.56     13.35 o 
  -3  -6   8      327.61      328.49      8.07 o 
  -2  -6   8      183.44      170.17      4.38 o 
  -1  -6   8       24.30       33.02      1.83 o 
   0  -6   8      853.64      793.72     10.43 o 
   1  -6   8       28.39       32.03      1.84 o 
   2  -6   8      127.30      115.19      3.78 o 
   3  -6   8        4.95        2.58      1.44 o 
   4  -6   8        5.44        7.53      1.84 o 
   5  -6   8       21.53       19.26      2.41 o 
   6  -6   8        3.11        4.43      1.83 o 
   7  -6   8       11.63        5.89      2.53 o 
  -9  -5   8       15.69       15.03      2.70 o 
  -8  -5   8       31.67       25.05      3.10 o 
  -7  -5   8       19.57       21.72      2.79 o 
  -6  -5   8       69.83       75.46      4.67 o 
  -5  -5   8       62.34       54.25      4.33 o 
  -4  -5   8       11.80        8.21      1.53 o 
  -3  -5   8      245.89      240.35     11.21 o 
  -2  -5   8       22.24       21.48      1.57 o 
  -1  -5   8       34.79       36.87      1.89 o 
   0  -5   8        2.72        1.06      1.07 o 
   1  -5   8       40.87       36.67      1.96 o 
   2  -5   8        0.29       -0.43      0.80 o 
   3  -5   8      118.86      105.64      2.86 o 
   4  -5   8        7.85        4.26      1.72 o 
   5  -5   8       89.54       78.62      3.77 o 
   6  -5   8        1.65        1.76      1.83 o 
   7  -5   8       36.32       32.96      3.90 o 
  -9  -4   8        0.01       -1.74      1.63 o 
  -8  -4   8       98.64       99.29      4.98 o 
  -7  -4   8      327.04      342.02     10.87 o 
  -6  -4   8      131.95      109.53      5.45 o 
  -5  -4   8        0.06       -2.90      1.45 o 
  -4  -4   8       27.11       25.40      1.72 o 
  -3  -4   8      197.94      179.63      4.24 o 
  -2  -4   8      377.44      341.09      7.66 o 
  -1  -4   8      292.86      274.34      5.01 o 
   0  -4   8       17.99       21.24      1.59 o 
   1  -4   8       29.66       35.93      1.50 o 
   2  -4   8      256.24      251.70      5.95 o 
   3  -4   8       47.79       35.86      1.94 o 
   4  -4   8       14.47       15.14      2.06 o 
   5  -4   8      110.48      105.32      4.16 o 
   6  -4   8      129.44      124.49      5.88 o 
   7  -4   8       25.16       24.56      3.43 o 
   8  -4   8      134.32      137.90      6.74 o 
  -9  -3   8       93.67       95.20      4.47 o 
  -8  -3   8        6.86        4.00      1.70 o 
  -7  -3   8       23.78       28.64      2.88 o 
  -6  -3   8       14.94       10.94      2.19 o 
  -5  -3   8      132.76      133.61      4.45 o 
  -4  -3   8       27.80       29.30      1.72 o 
  -3  -3   8      387.75      359.78      7.20 o 
  -2  -3   8      111.92      120.24      2.92 o 
  -1  -3   8       39.43       32.81      1.69 o 
   0  -3   8      710.32      684.46      8.99 o 
   1  -3   8      335.29      349.80      4.90 o 
   2  -3   8        3.10        3.14      0.83 o 
   3  -3   8      695.89      685.85      9.54 o 
   4  -3   8        1.39        1.52      1.21 o 
   5  -3   8        0.64       -0.96      1.42 o 
   6  -3   8      225.43      236.70     11.02 o 
   7  -3   8        1.26        0.41      1.80 o 
   8  -3   8      136.80      144.49      5.70 o 
  -8  -2   8       28.02       27.48      2.77 o 
  -7  -2   8      145.89      146.09      4.61 o 
  -6  -2   8       15.53       11.39      1.79 o 
  -5  -2   8        2.77       -0.76      1.18 o 
  -4  -2   8      183.48      181.21      6.30 o 
  -3  -2   8      640.38      610.78     10.24 o 
  -2  -2   8      114.14      114.12      4.12 o 
  -1  -2   8       65.20       69.35      2.96 o 
   0  -2   8       12.55       12.11      1.59 o 
   1  -2   8       10.79       11.54      1.15 o 
   2  -2   8      381.07      350.58      4.32 o 
   3  -2   8      130.58      113.00      2.54 o 
   4  -2   8      527.74      490.52      7.63 o 
   5  -2   8      280.13      262.64      5.83 o 
   6  -2   8       58.47       52.31      3.39 o 
   7  -2   8        0.34        1.74      1.82 o 
   8  -2   8      116.14      111.38      5.03 o 
  -8  -1   8      116.30      118.86      4.07 o 
  -7  -1   8      329.10      325.83      7.82 o 
  -6  -1   8      126.53      122.50      4.25 o 
  -5  -1   8       17.57       14.40      2.81 o 
  -4  -1   8        0.40        1.91      1.28 o 
  -3  -1   8        3.90        2.32      1.10 o 
  -2  -1   8      109.12       94.98      4.65 o 
  -1  -1   8       52.66       49.91      3.23 o 
   0  -1   8       90.00       76.43      1.62 o 
   1  -1   8       93.85       92.12      1.80 o 
   2  -1   8      348.45      337.53      4.20 o 
   3  -1   8        0.51       -0.58      0.81 o 
   4  -1   8      298.42      268.85      5.03 o 
   5  -1   8      715.98      680.79     11.15 o 
   6  -1   8      149.18      142.04      5.06 o 
   7  -1   8        3.31        5.72      2.25 o 
   8  -1   8      151.36      160.93      5.92 o 
  -9   0   8        0.02        4.00      2.86 o 
  -8   0   8        0.17        1.56      1.32 o 
  -7   0   8        2.74        5.99      3.56 o 
  -6   0   8       20.43       20.53      6.33 o 
  -5   0   8      296.67      298.78      7.45 o 
  -4   0   8        3.32        1.51      1.04 o 
  -3   0   8       75.62       76.86      2.58 o 
  -2   0   8     1098.14     1086.19     13.25 o 
  -1   0   8      326.01      315.13      4.69 o 
   0   0   8      209.64      214.22      3.04 o 
   1   0   8     1206.34     1233.68     12.05 o 
   2   0   8       37.00       30.46      1.27 o 
   3   0   8      246.40      242.51      3.97 o 
   4   0   8       17.64       15.03      1.55 o 
   5   0   8      250.07      269.46      5.85 o 
   6   0   8      107.79      104.74      4.35 o 
   7   0   8      716.82      727.70     14.30 o 
   8   0   8       21.32       17.33      3.13 o 
 -10   1   8       28.00       30.83      6.33 o 
  -9   1   8        7.18        3.81      2.18 o 
  -8   1   8      140.03      130.61      4.43 o 
  -7   1   8      316.82      304.62      7.57 o 
  -6   1   8      351.80      349.10      8.34 o 
  -5   1   8      233.29      234.21      6.33 o 
  -4   1   8      148.48      133.75      4.52 o 
  -3   1   8      202.10      217.56      4.74 o 
  -2   1   8       12.91        7.52      1.19 o 
  -1   1   8      415.48      428.35      4.95 o 
   0   1   8      265.26      254.08      3.76 o 
   1   1   8       17.84       17.59      0.97 o 
   2   1   8      737.28      739.46      8.26 o 
   3   1   8        0.25       -1.28      1.03 o 
   4   1   8       73.20       71.19      2.48 o 
   5   1   8       16.22       14.74      2.14 o 
   6   1   8      235.76      247.80      5.79 o 
   7   1   8        6.83        4.32      1.68 o 
   8   1   8       10.61       10.18      2.45 o 
 -10   2   8       13.39       16.07      4.78 o 
  -9   2   8       35.10       37.22      5.34 o 
  -8   2   8      127.08      125.33      3.98 o 
  -7   2   8        3.06        3.83      1.43 o 
  -6   2   8      144.59      140.38      4.76 o 
  -5   2   8     1259.19     1285.91     24.25 o 
  -4   2   8       43.28       39.15      2.65 o 
  -3   2   8       40.97       40.42      2.09 o 
  -2   2   8       51.64       43.99      1.98 o 
  -1   2   8       13.51        9.40      0.74 o 
   0   2   8        6.59        4.80      0.74 o 
   1   2   8      920.49      921.08      9.30 o 
   2   2   8      332.63      317.94      4.34 o 
   3   2   8      195.10      195.62      3.53 o 
   4   2   8        4.13        2.04      1.07 o 
   5   2   8      165.70      163.12      3.91 o 
   6   2   8       11.74        8.40      1.67 o 
   7   2   8      321.40      310.17      6.91 o 
   8   2   8       16.31       19.56      2.90 o 
  -9   3   8        4.59        4.20      1.65 o 
  -8   3   8       11.61       11.28      3.34 o 
  -7   3   8      228.87      227.02      6.51 o 
  -6   3   8      158.90      145.77      4.98 o 
  -5   3   8     1436.05     1411.29     26.52 o 
  -4   3   8      122.11      114.42      6.63 o 
  -3   3   8        1.33       -0.46      1.11 o 
  -2   3   8        0.77        2.02      0.75 o 
  -1   3   8       20.43       23.92      1.08 o 
   0   3   8      282.21      291.04      3.73 o 
   1   3   8       93.51       95.06      2.36 o 
   2   3   8      150.28      138.65      2.60 o 
   3   3   8      456.98      440.70      6.02 o 
   4   3   8      189.16      190.67      4.14 o 
   5   3   8      174.79      170.14      4.03 o 
   6   3   8      172.32      161.94      4.62 o 
   7   3   8        4.95        4.88      1.66 o 
   8   3   8       69.26       66.63      4.91 o 
  -9   4   8       24.85       28.32      2.51 o 
  -8   4   8       77.19       67.24      3.39 o 
  -7   4   8       34.30       31.81      2.15 o 
  -6   4   8       56.92       54.83      4.97 o 
  -5   4   8        5.56        4.74      1.73 o 
  -4   4   8       61.32       60.77      2.79 o 
  -3   4   8      537.91      522.77      9.77 o 
  -2   4   8       16.41       18.98      1.24 o 
  -1   4   8       81.39       71.78      1.80 o 
   0   4   8      121.92       98.66      2.19 o 
   1   4   8     1525.94     1518.52     17.15 o 
   2   4   8      101.52       97.81      2.81 o 
   3   4   8      548.80      535.02      7.19 o 
   4   4   8        4.86        5.46      1.29 o 
   5   4   8      197.99      207.05      4.59 o 
   6   4   8       40.41       41.02      2.67 o 
   7   4   8      231.53      233.07      7.04 o 
  -9   5   8        9.70       12.04      2.21 o 
  -8   5   8       22.84       18.53      2.57 o 
  -7   5   8       43.80       42.77      2.62 o 
  -6   5   8      175.52      194.39      6.32 o 
  -5   5   8        6.70        7.95      1.65 o 
  -4   5   8       57.85       55.19      2.79 o 
  -3   5   8      213.11      202.98      4.38 o 
  -2   5   8       12.28       19.11      1.51 o 
  -1   5   8       14.57        6.24      0.90 o 
   0   5   8      244.85      243.55      3.71 o 
   1   5   8        0.96        1.08      1.00 o 
   2   5   8      224.50      217.81      3.97 o 
   3   5   8       27.17       25.97      1.60 o 
   4   5   8       25.74       23.88      1.87 o 
   5   5   8      109.46      106.45      3.30 o 
   6   5   8       67.88       57.65      3.02 o 
   7   5   8       22.31       26.64      4.24 o 
  -8   6   8       21.50       15.09      2.59 o 
  -7   6   8        0.14       -0.05      1.36 o 
  -6   6   8       44.53       45.75      2.77 o 
  -5   6   8       13.40       12.37      1.93 o 
  -4   6   8        4.39        3.95      1.30 o 
  -3   6   8       72.42       74.08      2.45 o 
  -2   6   8      127.66      119.07      3.00 o 
  -1   6   8      123.39      136.58      2.63 o 
   0   6   8       17.85       14.22      1.38 o 
   1   6   8       43.04       46.05      2.19 o 
   2   6   8       86.25       85.79      2.68 o 
   3   6   8      113.02      111.78      3.02 o 
   4   6   8        1.35        0.58      1.21 o 
   5   6   8       12.31        8.68      1.75 o 
   6   6   8       56.62       56.00      4.92 o 
  -8   7   8       23.82       24.11      3.17 o 
  -7   7   8      160.47      161.55      6.18 o 
  -6   7   8       23.88       25.65      2.42 o 
  -5   7   8       67.35       74.09      3.12 o 
  -4   7   8       32.26       34.68      2.36 o 
  -3   7   8       49.45       51.72      2.28 o 
  -2   7   8      121.42      115.86      3.10 o 
  -1   7   8      249.27      234.30      4.01 o 
   0   7   8      105.45       83.74      2.45 o 
   1   7   8       11.34       11.13      1.79 o 
   2   7   8      236.55      256.61      4.94 o 
   3   7   8        9.02        6.20      1.70 o 
   4   7   8       29.27       29.87      2.95 o 
   5   7   8       47.23       45.02      2.98 o 
   6   7   8       37.84       36.94      5.07 o 
  -7   8   8       38.86       43.93      3.83 o 
  -6   8   8       13.77       18.07      2.48 o 
  -5   8   8       64.56       67.06      3.16 o 
  -4   8   8        1.29        1.10      1.37 o 
  -3   8   8       70.42       76.52      2.73 o 
  -2   8   8       49.91       49.69      2.24 o 
  -1   8   8       41.06       40.74      2.03 o 
   0   8   8       19.96       31.67      1.90 o 
   1   8   8        9.10        6.74      2.20 o 
   2   8   8       45.63       46.96      2.74 o 
   3   8   8       35.63       37.93      3.21 o 
   4   8   8       13.28       13.00      2.47 o 
   5   8   8        7.27       10.52      3.20 o 
  -7   9   8       17.71       19.31      3.06 o 
  -6   9   8        1.31        1.54      2.03 o 
  -5   9   8        0.16        1.23      1.41 o 
  -4   9   8       71.36       74.91      3.00 o 
  -3   9   8        0.17        2.53      1.33 o 
  -2   9   8        4.55        6.66      1.80 o 
  -1   9   8      107.17      108.19      3.02 o 
   0   9   8        5.97        4.95      1.38 o 
   1   9   8        0.45        0.19      1.55 o 
   2   9   8      122.49      136.07      4.62 o 
   3   9   8       42.18       52.74      3.54 o 
   4   9   8       29.37       33.90      4.25 o 
  -5  10   8       31.50       31.19      3.29 o 
  -4  10   8       51.21       62.60      3.04 o 
  -3  10   8       63.99       68.51      3.02 o 
  -2  10   8        1.52        1.72      1.81 o 
  -1  10   8       61.36       63.53      3.11 o 
   0  10   8        2.68        1.61      1.92 o 
   1  10   8       42.43       49.46      3.34 o 
   2  10   8       87.70       90.24      3.90 o 
   3  10   8       49.34       46.24      4.83 o 
  -4  11   8       34.47       32.47      3.37 o 
  -3  11   8       12.00       12.54      4.66 o 
  -2  11   8       15.25       16.90      3.00 o 
  -1  11   8       30.22       28.65      4.16 o 
   0  11   8        3.77        1.99      1.91 o 
   1  11   8       83.82       95.61      4.24 o 
   2  11   8        2.57        2.88      2.96 o 
  -2 -12   9       18.22       15.67      4.84 o 
  -1 -12   9       77.30       84.26      6.85 o 
   0 -12   9        5.45        5.49      4.09 o 
  -4 -11   9       55.66       61.06      6.47 o 
  -3 -11   9       27.76       30.18      3.64 o 
  -2 -11   9        1.43        6.43      4.02 o 
  -1 -11   9       48.64       47.98      3.64 o 
   0 -11   9       18.69       15.18      4.22 o 
   1 -11   9      233.51      247.26      7.69 o 
   2 -11   9      214.34      209.49      7.14 o 
  -6 -10   9       47.96       48.60      5.78 o 
  -5 -10   9      132.10      132.24      8.15 o 
  -4 -10   9        0.90        4.26      2.84 o 
  -3 -10   9       82.58       94.81      3.84 o 
  -2 -10   9       62.16       65.46      3.29 o 
  -1 -10   9       42.33       41.53      6.74 o 
   0 -10   9       15.37       10.98      2.39 o 
   1 -10   9       83.71       81.21      5.99 o 
   2 -10   9       58.80       58.93      3.90 o 
   3 -10   9       16.63       18.04      5.00 o 
   4 -10   9       93.03       97.05      8.06 o 
  -7  -9   9       71.93       70.44      5.87 o 
  -6  -9   9       11.37       11.53      2.22 o 
  -5  -9   9       25.91       33.14      3.08 o 
  -4  -9   9      213.06      209.80     12.63 o 
  -3  -9   9      157.66      177.30     11.54 o 
  -2  -9   9      151.21      164.38      4.93 o 
  -1  -9   9        1.59        0.68      1.70 o 
   0  -9   9      111.10      114.09      3.71 o 
   1  -9   9       96.93       97.22      7.57 o 
   2  -9   9       13.01       10.75      2.53 o 
   3  -9   9        0.36       -0.07      1.54 o 
   4  -9   9       11.74       12.22      3.33 o 
   5  -9   9       74.95       79.24      5.47 o 
  -7  -8   9        0.13        1.76      2.61 o 
  -6  -8   9      117.50      116.63      6.90 o 
  -5  -8   9       85.56       88.74      4.24 o 
  -4  -8   9       39.66       32.57      2.87 o 
  -3  -8   9       22.27       28.13      2.89 o 
  -2  -8   9       24.46       24.42      2.23 o 
  -1  -8   9       11.44       11.14      1.78 o 
   0  -8   9       59.89       61.52      2.80 o 
   1  -8   9       32.02       35.23      3.28 o 
   2  -8   9       13.80       13.48      2.09 o 
   3  -8   9        8.23        8.58      1.80 o 
   4  -8   9      156.43      157.14      6.77 o 
   5  -8   9       71.34       69.82      5.04 o 
  -8  -7   9      111.73      121.23      6.99 o 
  -7  -7   9       42.87       46.86      4.78 o 
  -6  -7   9        0.78        3.71      2.34 o 
  -5  -7   9        0.06        0.82      2.10 o 
  -4  -7   9        1.43        1.19      1.44 o 
  -3  -7   9       77.33       78.17      3.72 o 
  -2  -7   9      103.03      101.75      3.52 o 
  -1  -7   9        2.34        2.97      1.54 o 
   0  -7   9       18.89       19.77      1.75 o 
   1  -7   9       26.54       26.79      1.89 o 
   2  -7   9      403.22      422.47      8.86 o 
   3  -7   9       81.13       78.84      3.32 o 
   4  -7   9      159.07      143.57      6.35 o 
   5  -7   9      131.91      118.76      5.98 o 
   6  -7   9       41.80       43.35      6.59 o 
  -8  -6   9       46.11       43.78      4.15 o 
  -7  -6   9        7.93        9.13      2.81 o 
  -6  -6   9       71.08       69.59      5.11 o 
  -5  -6   9       99.58       91.52      3.74 o 
  -4  -6   9        2.87        2.59      1.45 o 
  -3  -6   9      205.22      212.79      6.26 o 
  -2  -6   9       71.21       70.41      2.90 o 
  -1  -6   9       28.84       32.04      2.03 o 
   0  -6   9      777.47      805.85     10.74 o 
   1  -6   9       18.41       15.21      2.16 o 
   2  -6   9        1.52        0.50      1.38 o 
   3  -6   9       88.70       87.30      3.37 o 
   4  -6   9      115.39      100.77      5.24 o 
   5  -6   9       70.66       67.37      4.64 o 
   6  -6   9       34.85       31.45      3.09 o 
  -9  -5   9       32.41       37.06      3.66 o 
  -8  -5   9       41.85       44.68      4.04 o 
  -7  -5   9       79.99       75.91      5.05 o 
  -6  -5   9        0.03        1.14      1.96 o 
  -5  -5   9      163.11      130.92      6.63 o 
  -4  -5   9      126.91      127.37      5.34 o 
  -3  -5   9       28.55       28.53      3.81 o 
  -2  -5   9      141.22      122.25      3.20 o 
  -1  -5   9      217.25      224.33      6.26 o 
   0  -5   9      356.36      339.99      5.46 o 
   1  -5   9      195.47      179.89      4.07 o 
   2  -5   9      114.34      117.09      3.88 o 
   3  -5   9      108.10      100.01      4.81 o 
   4  -5   9       11.06        5.32      3.49 o 
   5  -5   9       53.54       44.57      3.20 o 
   6  -5   9      115.79      103.98      4.59 o 
   7  -5   9       31.07       29.08      6.15 o 
  -9  -4   9       23.16       22.95      3.04 o 
  -8  -4   9      116.88      120.27      5.92 o 
  -7  -4   9       11.73       13.13      2.61 o 
  -6  -4   9       96.91       97.43      5.36 o 
  -5  -4   9      188.18      181.40      7.70 o 
  -4  -4   9       47.83       43.40      2.23 o 
  -3  -4   9      883.78      819.91     14.00 o 
  -2  -4   9        1.04        0.04      1.05 o 
  -1  -4   9      113.65       93.92      2.79 o 
   0  -4   9      635.68      626.12      8.56 o 
   1  -4   9       82.01       81.83      2.63 o 
   2  -4   9       92.26       88.53      2.73 o 
   3  -4   9      440.96      426.25      8.67 o 
   4  -4   9        0.28        1.78      1.42 o 
   5  -4   9      140.27      134.62      7.25 o 
   6  -4   9       17.10       17.09      2.57 o 
   7  -4   9        5.61        7.57      2.37 o 
  -9  -3   9       16.03       18.44      2.75 o 
  -8  -3   9       59.67       56.02      3.84 o 
  -7  -3   9      100.69       98.12      5.11 o 
  -6  -3   9      107.66      101.92      5.29 o 
  -5  -3   9       78.60       81.44      5.83 o 
  -4  -3   9      418.21      383.96      7.31 o 
  -3  -3   9       47.85       44.18      2.23 o 
  -2  -3   9       37.93       38.43      1.94 o 
  -1  -3   9        0.07       -0.95      0.92 o 
   0  -3   9        7.69        6.27      1.35 o 
   1  -3   9      192.08      194.01      4.24 o 
   2  -3   9      230.94      225.83      4.61 o 
   3  -3   9      100.94       90.37      2.91 o 
   4  -3   9        1.90        2.20      1.36 o 
   5  -3   9       41.10       45.16      2.79 o 
   6  -3   9        5.21        3.07      1.57 o 
   7  -3   9       19.12       16.05      2.73 o 
  -9  -2   9       58.83       57.25      3.77 o 
  -8  -2   9        3.56        3.35      1.99 o 
  -7  -2   9      210.90      204.58      7.68 o 
  -6  -2   9        0.25       -1.18      5.46 o 
  -5  -2   9      119.99      107.90      4.27 o 
  -4  -2   9       62.65       62.36      3.62 o 
  -3  -2   9      771.77      751.91     12.55 o 
  -2  -2   9      127.17      124.54      4.72 o 
  -1  -2   9       62.22       60.82      2.36 o 
   0  -2   9       44.78       40.26      1.94 o 
   1  -2   9      311.66      291.25      5.49 o 
   2  -2   9      420.42      414.72     10.66 o 
   3  -2   9      111.22      118.39      2.96 o 
   4  -2   9        1.10        0.91      1.34 o 
   5  -2   9        5.54        0.02      1.43 o 
   6  -2   9        3.93        4.09      1.66 o 
   7  -2   9       57.81       52.87      3.90 o 
  -9  -1   9       62.00       62.85      3.84 o 
  -8  -1   9       53.63       43.09      3.39 o 
  -7  -1   9       37.40       35.48      5.08 o 
  -6  -1   9      366.71      359.76      8.80 o 
  -5  -1   9      260.10      259.64      7.04 o 
  -4  -1   9      369.39      341.28      6.61 o 
  -3  -1   9      453.88      430.76      8.01 o 
  -2  -1   9      352.86      368.65      6.21 o 
  -1  -1   9      267.17      257.19      4.89 o 
   0  -1   9       36.93       32.70      1.78 o 
   1  -1   9      307.08      297.49      5.59 o 
   2  -1   9      145.74      149.54      3.55 o 
   3  -1   9       10.26        9.48      1.47 o 
   4  -1   9       89.55       96.51      3.35 o 
   5  -1   9      268.84      249.59      5.79 o 
   6  -1   9        0.07        1.18      1.53 o 
   7  -1   9        8.87        5.38      2.24 o 
  -9   0   9       15.94       18.42      2.79 o 
  -8   0   9        0.49        2.57      3.53 o 
  -7   0   9      411.31      416.60      9.83 o 
  -6   0   9      225.19      218.44      6.38 o 
  -5   0   9      100.78      101.99      9.53 o 
  -4   0   9        1.60        3.80      1.25 o 
  -3   0   9       80.87       74.06      3.69 o 
  -2   0   9       24.00       25.15      1.78 o 
  -1   0   9        6.99        5.04      0.93 o 
   0   0   9      303.65      298.45      4.82 o 
   1   0   9     1079.15     1054.14     15.15 o 
   2   0   9       53.89       42.67      1.82 o 
   3   0   9      137.93      136.74      3.18 o 
   4   0   9        3.22        3.10      1.39 o 
   5   0   9      367.30      348.57      7.11 o 
   6   0   9       82.57       74.15      3.22 o 
   7   0   9       81.76       89.54      4.74 o 
  -9   1   9       51.59       51.52      3.54 o 
  -8   1   9       96.02       90.68      5.27 o 
  -7   1   9      172.46      169.46      5.48 o 
  -6   1   9      264.13      276.15      7.48 o 
  -5   1   9      144.13      132.80      4.84 o 
  -4   1   9       67.36       67.27      2.56 o 
  -3   1   9      676.59      689.76     11.72 o 
  -2   1   9      260.41      244.57      5.12 o 
  -1   1   9        8.81        5.99      1.08 o 
   0   1   9        5.15        4.67      1.07 o 
   1   1   9     1814.75     1762.42     21.41 o 
   2   1   9      300.35      298.20      4.99 o 
   3   1   9        0.05       -1.22      1.01 o 
   4   1   9       58.63       62.58      2.91 o 
   5   1   9        2.42        2.01      1.50 o 
   6   1   9       64.09       58.36      3.16 o 
   7   1   9       94.48       93.08      4.53 o 
  -9   2   9       23.91       23.57      2.52 o 
  -8   2   9       37.74       40.30      6.84 o 
  -7   2   9       26.37       24.97      2.58 o 
  -6   2   9       87.49       87.32      3.93 o 
  -5   2   9       12.75       15.02      5.45 o 
  -4   2   9        0.66        1.96      1.21 o 
  -3   2   9      202.63      195.71      4.77 o 
  -2   2   9       52.75       50.49      2.49 o 
  -1   2   9       15.83       19.61      1.77 o 
   0   2   9      277.13      259.80      4.43 o 
   1   2   9       50.51       48.54      2.17 o 
   2   2   9      333.24      329.88      5.38 o 
   3   2   9       60.64       55.87      2.00 o 
   4   2   9       14.77       12.18      1.76 o 
   5   2   9      339.73      338.42      7.03 o 
   6   2   9      165.46      161.55      4.78 o 
   7   2   9       57.48       56.23      4.42 o 
  -9   3   9       54.10       57.42      3.50 o 
  -8   3   9        5.54        7.84      1.97 o 
  -7   3   9       29.49       30.54      3.59 o 
  -6   3   9      155.72      162.79      5.59 o 
  -5   3   9      670.66      686.54     14.82 o 
  -4   3   9        0.46       -0.46      1.16 o 
  -3   3   9      451.20      437.57      8.42 o 
  -2   3   9       21.84       24.91      1.78 o 
  -1   3   9       72.02       74.19      2.15 o 
   0   3   9       91.49       93.67      2.30 o 
   1   3   9       98.13       91.44      2.59 o 
   2   3   9      325.05      313.16      6.08 o 
   3   3   9       13.95       12.80      1.68 o 
   4   3   9       12.38       11.28      2.12 o 
   5   3   9        6.68        4.50      1.49 o 
   6   3   9       78.77       74.25      2.99 o 
   7   3   9       18.88       18.50      2.91 o 
  -9   4   9       59.66       62.89      3.77 o 
  -8   4   9      114.12      113.71      5.32 o 
  -7   4   9       42.09       40.09      4.12 o 
  -6   4   9        0.05        2.05      1.62 o 
  -5   4   9      196.77      207.24      6.61 o 
  -4   4   9       36.74       39.25      2.40 o 
  -3   4   9        9.12       11.72      1.69 o 
  -2   4   9      225.25      208.49      4.46 o 
  -1   4   9       14.48       16.77      1.16 o 
   0   4   9       20.92       24.52      1.49 o 
   1   4   9       46.11       43.54      2.03 o 
   2   4   9        0.72       -0.15      1.33 o 
   3   4   9      138.09      138.44      3.76 o 
   4   4   9        0.53        1.37      1.18 o 
   5   4   9       47.73       40.65      2.42 o 
   6   4   9      108.92      113.94      4.17 o 
   7   4   9       11.28       11.96      2.73 o 
  -8   5   9       51.83       50.65      5.51 o 
  -7   5   9        8.23        7.62      1.70 o 
  -6   5   9       19.05       17.94      2.54 o 
  -5   5   9        0.16       -1.23      2.38 o 
  -4   5   9        0.26        1.39      1.42 o 
  -3   5   9       20.19       21.10      2.07 o 
  -2   5   9      125.93      105.40      2.82 o 
  -1   5   9      205.38      170.03      2.98 o 
   0   5   9      514.12      513.15      7.64 o 
   1   5   9      330.69      325.15      5.53 o 
   2   5   9      205.38      202.34      6.71 o 
   3   5   9       65.05       62.67      2.82 o 
   4   5   9      389.28      399.14      7.99 o 
   5   5   9       12.83        9.24      1.64 o 
   6   5   9      312.20      347.79      7.68 o 
  -8   6   9        0.03       -0.81      2.02 o 
  -7   6   9      169.51      156.26      6.09 o 
  -6   6   9       30.10       27.68      6.40 o 
  -5   6   9       78.37       81.89      3.46 o 
  -4   6   9      343.38      345.51      7.61 o 
  -3   6   9        0.47        1.52      1.17 o 
  -2   6   9       53.97       56.64      2.50 o 
  -1   6   9      148.67      137.77      2.75 o 
   0   6   9      166.82      172.25      3.77 o 
   1   6   9      122.05      120.45      3.64 o 
   2   6   9      152.74      148.19      4.06 o 
   3   6   9        4.94        7.87      1.44 o 
   4   6   9       21.60       23.52      2.36 o 
   5   6   9      102.46      101.65      4.72 o 
   6   6   9        0.01        2.88      2.17 o 
  -7   7   9       26.37       24.64      4.53 o 
  -6   7   9       84.90       87.76      5.87 o 
  -5   7   9        8.52        9.41      1.92 o 
  -4   7   9       17.94       19.24      2.01 o 
  -3   7   9      143.07      149.33      3.69 o 
  -2   7   9        3.64        3.29      1.30 o 
  -1   7   9        4.95        5.47      1.31 o 
   0   7   9       56.54       56.47      2.31 o 
   1   7   9      131.14      125.21      3.79 o 
   2   7   9        9.03       14.06      2.07 o 
   3   7   9       18.27       18.26      2.21 o 
   4   7   9       70.67       67.59      5.76 o 
   5   7   9        6.11        6.97      3.08 o 
  -7   8   9       43.17       43.21      4.04 o 
  -6   8   9        0.21        1.22      2.18 o 
  -5   8   9        0.07        1.19      1.45 o 
  -4   8   9       94.36      105.26      3.71 o 
  -3   8   9        0.11       -0.70      1.30 o 
  -2   8   9       52.76       56.93      2.49 o 
  -1   8   9       67.36       65.56      2.97 o 
   0   8   9       60.91       61.79      2.49 o 
   1   8   9        4.26        9.51      1.88 o 
   2   8   9       83.68       88.42      3.40 o 
   3   8   9       15.68       17.45      2.66 o 
   4   8   9      149.87      167.13      7.37 o 
  -6   9   9       24.63       28.85      4.00 o 
  -5   9   9       40.49       35.15      3.27 o 
  -4   9   9        5.09        7.35      1.87 o 
  -3   9   9      103.49      114.54      3.28 o 
  -2   9   9       44.20       47.03      2.90 o 
  -1   9   9        0.01       -0.29      1.59 o 
   0   9   9        5.93        5.25      2.40 o 
   1   9   9      100.44      108.94      3.80 o 
   2   9   9       23.57       21.39      2.73 o 
   3   9   9       98.21      113.50      6.12 o 
   4   9   9        7.61        9.73      5.05 o 
  -5  10   9       28.93       27.64      3.25 o 
  -4  10   9      192.43      208.89      6.64 o 
  -3  10   9      189.45      221.90      6.88 o 
  -2  10   9       34.79       43.30      3.11 o 
  -1  10   9        2.32        2.99      1.82 o 
   0  10   9       23.74       27.44      2.90 o 
   1  10   9       28.66       35.86      4.40 o 
   2  10   9        0.02        2.87      2.78 o 
  -2  11   9        4.35        4.61      2.81 o 
  -1  11   9      162.05      174.88      6.03 o 
   0  11   9      192.44      222.99      8.23 o 
  -3 -11  10        5.19        6.08      2.79 o 
  -2 -11  10      101.39      107.44      7.95 o 
  -1 -11  10        1.73        4.35      3.95 o 
   0 -11  10        1.42        2.08      3.53 o 
   1 -11  10        3.02        1.55      2.58 o 
  -5 -10  10       73.53       71.11      6.50 o 
  -4 -10  10       53.30       59.41      6.41 o 
  -3 -10  10        4.50        2.26      2.49 o 
  -2 -10  10        0.00       -0.47      3.28 o 
  -1 -10  10       28.66       39.39     10.35 o 
   0 -10  10       20.97       16.29      3.30 o 
   1 -10  10       60.59       66.96      7.65 o 
   2 -10  10      404.29      442.81     11.37 o 
   3 -10  10        5.85        6.90      4.64 o 
  -6  -9  10       73.64       73.52      6.36 o 
  -5  -9  10      120.76      116.28      7.64 o 
  -4  -9  10       15.30       21.33      4.45 o 
  -3  -9  10       42.91       49.54      3.49 o 
  -2  -9  10       43.69       42.27      2.84 o 
  -1  -9  10       17.53       19.77      5.18 o 
   0  -9  10        0.08       -0.32      1.68 o 
   1  -9  10       18.95       21.80      3.06 o 
   2  -9  10        1.46       -0.82      2.12 o 
   3  -9  10       25.99       27.75      3.00 o 
   4  -9  10       41.42       47.44     10.20 o 
  -7  -8  10       24.06       27.73      4.26 o 
  -6  -8  10        6.87        8.91      2.16 o 
  -5  -8  10       28.71       28.81      2.87 o 
  -4  -8  10      257.56      274.59      8.05 o 
  -3  -8  10        1.31        3.93      1.78 o 
  -2  -8  10      210.72      228.20      5.91 o 
  -1  -8  10       64.55       59.13      3.54 o 
   0  -8  10       30.23       30.25      4.51 o 
   1  -8  10       59.98       52.72      3.69 o 
   2  -8  10        4.60        1.49      1.75 o 
   3  -8  10        0.17       -0.15      1.56 o 
   4  -8  10       43.49       49.39      5.45 o 
  -7  -7  10        7.02        9.96      3.10 o 
  -6  -7  10      129.88      144.23      7.81 o 
  -5  -7  10       11.77       12.79      2.23 o 
  -4  -7  10       11.37       13.12      2.26 o 
  -3  -7  10      175.56      193.58     13.52 o 
  -2  -7  10        5.12        4.98      1.59 o 
  -1  -7  10       20.49       21.61      2.22 o 
   0  -7  10       68.52       74.62      3.07 o 
   1  -7  10        0.83       -0.19      1.12 o 
   2  -7  10       11.10        7.87      1.95 o 
   3  -7  10       17.56       21.07      2.81 o 
   4  -7  10      105.95      110.14      5.79 o 
   5  -7  10        2.38        1.63      2.64 o 
  -8  -6  10      217.18      253.58     10.11 o 
  -7  -6  10       15.48       17.24      3.44 o 
  -6  -6  10        3.13        6.81      2.86 o 
  -5  -6  10        2.54        2.41      1.58 o 
  -4  -6  10       26.79       31.49      4.12 o 
  -3  -6  10       24.00       15.39      2.20 o 
  -2  -6  10        3.65        5.12      1.55 o 
  -1  -6  10       23.22       21.78      1.86 o 
   0  -6  10        6.82        2.34      1.28 o 
   1  -6  10       32.20       37.00      2.81 o 
   2  -6  10      104.34      112.68      4.00 o 
   3  -6  10       14.66       12.95      1.99 o 
   4  -6  10       88.48       79.56      4.94 o 
   5  -6  10       88.94       84.46      5.35 o 
   6  -6  10      147.18      140.01      6.92 o 
  -8  -5  10       26.00       30.56      3.82 o 
  -7  -5  10        2.46        4.02      2.39 o 
  -6  -5  10       25.83       21.50      3.33 o 
  -5  -5  10       89.01      103.86      4.92 o 
  -4  -5  10       40.37       39.22      2.79 o 
  -3  -5  10      239.10      246.68      6.92 o 
  -2  -5  10       31.77       32.39      2.50 o 
  -1  -5  10      149.27      158.20      4.36 o 
   0  -5  10      551.65      553.46      9.00 o 
   1  -5  10        2.96        0.83      1.17 o 
   2  -5  10      215.94      213.87      9.89 o 
   3  -5  10       39.52       41.68      2.68 o 
   4  -5  10       17.96       12.14      2.86 o 
   5  -5  10       40.92       38.39      4.15 o 
   6  -5  10      145.76      145.26      9.50 o 
  -9  -4  10        0.14        0.31      2.21 o 
  -8  -4  10      140.30      141.59      6.83 o 
  -7  -4  10       54.40       57.91      4.53 o 
  -6  -4  10        9.92        8.48      2.48 o 
  -5  -4  10      203.23      201.14      8.57 o 
  -4  -4  10       50.41       39.97      4.93 o 
  -3  -4  10       41.55       33.51      2.49 o 
  -2  -4  10        0.07        0.60      1.15 o 
  -1  -4  10      780.19      784.93     11.78 o 
   0  -4  10      340.19      353.69      5.67 o 
   1  -4  10      369.81      371.84      6.69 o 
   2  -4  10        1.41        2.13      1.52 o 
   3  -4  10      505.43      494.94     10.27 o 
   4  -4  10      467.40      449.54     12.43 o 
   5  -4  10      237.54      230.02      8.44 o 
   6  -4  10        2.11        2.40      2.07 o 
  -9  -3  10      142.90      157.22      6.83 o 
  -8  -3  10        0.74        2.34      2.01 o 
  -7  -3  10       65.88       64.08      4.60 o 
  -6  -3  10       58.92       58.65      4.58 o 
  -5  -3  10        2.80        1.24      2.51 o 
  -4  -3  10        4.40        4.90      1.47 o 
  -3  -3  10      324.29      323.60      6.76 o 
  -2  -3  10        0.58       -0.22      1.08 o 
  -1  -3  10        0.26       -0.77      1.14 o 
   0  -3  10      243.81      232.10      4.23 o 
   1  -3  10       26.25       31.73      1.95 o 
   2  -3  10       38.25       42.73      2.79 o 
   3  -3  10      125.59      116.59      3.91 o 
   4  -3  10       22.35       18.05      2.99 o 
   5  -3  10        2.49        4.51      1.98 o 
   6  -3  10      249.02      262.11      6.47 o 
  -9  -2  10        2.41       -1.54      1.90 o 
  -8  -2  10        0.85       -1.12      1.90 o 
  -7  -2  10       59.19       66.40      4.49 o 
  -6  -2  10       40.44       37.63      8.44 o 
  -5  -2  10       78.71       71.35      3.80 o 
  -4  -2  10      357.98      359.51      7.25 o 
  -3  -2  10      285.23      279.80      6.10 o 
  -2  -2  10       88.09       94.04      2.84 o 
  -1  -2  10      951.30      934.08     13.45 o 
   0  -2  10      128.48      119.43      2.86 o 
   1  -2  10      250.26      258.35      5.16 o 
   2  -2  10        4.32        1.29      2.64 o 
   3  -2  10        3.84       -0.24      1.45 o 
   4  -2  10       39.23       38.22      3.81 o 
   5  -2  10      123.85      125.21      4.18 o 
   6  -2  10      321.25      339.27     10.50 o 
   7  -2  10        0.04        3.06      2.06 o 
  -9  -1  10       47.70       39.27      3.55 o 
  -8  -1  10        5.90       -0.56      2.17 o 
  -7  -1  10      110.16      104.99      4.39 o 
  -6  -1  10       17.62       16.77      3.84 o 
  -5  -1  10        0.46       -1.58      3.62 o 
  -4  -1  10      262.86      252.94      6.03 o 
  -3  -1  10       16.74       21.97      1.95 o 
  -2  -1  10       52.68       43.78      2.12 o 
  -1  -1  10      538.79      540.37      8.62 o 
   0  -1  10        4.68        2.74      1.07 o 
   1  -1  10        2.54        0.17      1.15 o 
   2  -1  10      314.81      315.17      7.09 o 
   3  -1  10      108.31      111.34      3.81 o 
   4  -1  10        0.47        1.64      2.84 o 
   5  -1  10      103.22      109.01      3.86 o 
   6  -1  10       65.22       54.23      3.41 o 
   7  -1  10       31.40       33.92      3.39 o 
  -9   0  10       48.14       54.74      4.00 o 
  -8   0  10      329.90      344.61      9.00 o 
  -7   0  10       52.65       50.84      3.25 o 
  -6   0  10      293.17      307.08      8.23 o 
  -5   0  10      626.27      646.99     14.12 o 
  -4   0  10        5.04        5.34      1.82 o 
  -3   0  10       56.27       59.71      2.65 o 
  -2   0  10       23.72       24.73      1.81 o 
  -1   0  10        0.78        0.83      1.10 o 
   0   0  10      109.21      107.99      2.71 o 
   1   0  10        0.68       -0.97      1.12 o 
   2   0  10       58.33       49.81      2.81 o 
   3   0  10       54.77       49.71      2.78 o 
   4   0  10      154.22      143.70      4.92 o 
   5   0  10       80.77       69.48      3.21 o 
   6   0  10        6.28        5.01      2.62 o 
   7   0  10       73.28       68.24      4.26 o 
  -9   1  10       75.13       82.91     10.31 o 
  -8   1  10      283.27      298.82      8.27 o 
  -7   1  10        3.27        2.65      1.71 o 
  -6   1  10       71.74       69.86      3.77 o 
  -5   1  10      425.25      432.98     10.56 o 
  -4   1  10      142.70      137.11      3.96 o 
  -3   1  10       22.37       26.57      2.11 o 
  -2   1  10       62.83       54.92      2.34 o 
  -1   1  10        0.78        2.33      1.16 o 
   0   1  10      230.12      240.35      4.31 o 
   1   1  10      398.74      404.42      7.09 o 
   2   1  10      115.92      134.42      4.28 o 
   3   1  10      694.85      701.39     11.18 o 
   4   1  10        5.16        3.33      3.17 o 
   5   1  10       44.01       43.37      2.80 o 
   6   1  10       49.09       49.18      3.05 o 
   7   1  10        1.68        3.75      2.11 o 
  -9   2  10        1.02        6.83      2.05 o 
  -8   2  10       46.94       48.32      3.38 o 
  -7   2  10        1.86        3.11      1.80 o 
  -6   2  10       79.66       68.46      3.82 o 
  -5   2  10       29.63       35.60      2.39 o 
  -4   2  10       26.42       29.75      2.21 o 
  -3   2  10       12.51       13.82      1.80 o 
  -2   2  10      151.07      141.89      3.64 o 
  -1   2  10        5.96        4.54      1.33 o 
   0   2  10      332.60      343.59      5.53 o 
   1   2  10      344.92      344.38      6.32 o 
   2   2  10       77.74       81.61      3.00 o 
   3   2  10        3.21        1.06      1.36 o 
   4   2  10      367.53      392.43      9.11 o 
   5   2  10       64.92       65.70      3.18 o 
   6   2  10       89.71       79.74      3.62 o 
  -9   3  10      249.70      262.59      7.88 o 
  -8   3  10      144.08      148.60      5.63 o 
  -7   3  10       44.06       48.80      7.58 o 
  -6   3  10       11.43       12.00      2.23 o 
  -5   3  10        0.08       -1.68      1.29 o 
  -4   3  10      269.85      281.40      6.35 o 
  -3   3  10       20.36       13.03      1.82 o 
  -2   3  10      196.93      170.67      3.66 o 
  -1   3  10       14.88       15.61      1.71 o 
   0   3  10       45.87       43.59      3.06 o 
   1   3  10      224.36      214.13      4.64 o 
   2   3  10        7.26        4.69      1.97 o 
   3   3  10       10.92       12.14      1.75 o 
   4   3  10       67.55       61.71      3.65 o 
   5   3  10       80.76       68.44      3.93 o 
   6   3  10        3.03        3.60      1.90 o 
  -8   4  10       52.77       48.09      4.33 o 
  -7   4  10       18.95       14.77      2.51 o 
  -6   4  10       83.38       80.06      4.27 o 
  -5   4  10        5.78        4.26      1.54 o 
  -4   4  10       10.57       12.77      1.87 o 
  -3   4  10       65.45       63.86      2.99 o 
  -2   4  10      225.25      220.07      4.82 o 
  -1   4  10        8.13        8.34      1.54 o 
   0   4  10      160.08      160.30      4.35 o 
   1   4  10        0.13        1.20      1.09 o 
   2   4  10        7.64        4.13      1.59 o 
   3   4  10        0.21       -0.37      1.29 o 
   4   4  10       18.92       19.00      2.73 o 
   5   4  10        0.01       -0.63      1.96 o 
   6   4  10       78.73       69.11      5.35 o 
  -8   5  10       69.09       72.63      4.31 o 
  -7   5  10       18.13       20.10      3.10 o 
  -6   5  10       40.13       40.80      2.79 o 
  -5   5  10       11.96       10.56      1.96 o 
  -4   5  10       84.04       83.11      3.44 o 
  -3   5  10        8.60        7.45      1.60 o 
  -2   5  10       22.82       20.67      1.97 o 
  -1   5  10       27.80       46.85      2.45 o 
   0   5  10       23.21       24.89      2.05 o 
   1   5  10       52.02       61.15      2.63 o 
   2   5  10       12.15       15.34      1.95 o 
   3   5  10       10.19       11.46      2.09 o 
   4   5  10       57.43       59.54      4.34 o 
   5   5  10      113.87      109.31      5.27 o 
  -7   6  10       33.48       25.19      4.13 o 
  -6   6  10       17.75       20.20      2.42 o 
  -5   6  10       49.54       48.42      2.93 o 
  -4   6  10       85.27       87.23      3.64 o 
  -3   6  10       38.85       35.39      2.44 o 
  -2   6  10       22.36       25.97      2.13 o 
  -1   6  10        6.01        6.00      1.57 o 
   0   6  10      283.03      270.72      5.02 o 
   1   6  10       94.13       86.29      3.27 o 
   2   6  10      170.25      177.69      4.65 o 
   3   6  10        0.15       -0.05      2.00 o 
   4   6  10      145.78      149.41      5.65 o 
   5   6  10       65.02       54.71      4.84 o 
  -7   7  10       67.45       65.21      4.36 o 
  -6   7  10       25.02       33.20      2.89 o 
  -5   7  10      250.28      264.47      6.80 o 
  -4   7  10        0.58        0.99      2.58 o 
  -3   7  10       81.33       79.37      3.13 o 
  -2   7  10       11.48       17.11      2.25 o 
  -1   7  10      154.64      159.79      3.96 o 
   0   7  10       24.45       27.64      1.99 o 
   1   7  10      388.26      401.84      7.74 o 
   2   7  10      145.77      167.41      4.57 o 
   3   7  10      133.81      133.80      6.24 o 
   4   7  10        4.40        6.68      4.00 o 
  -6   8  10        1.15        3.37      5.21 o 
  -5   8  10       28.25       30.49      7.40 o 
  -4   8  10       47.11       46.39      3.15 o 
  -3   8  10        6.00        6.12      1.93 o 
  -2   8  10       19.96       24.23      2.41 o 
  -1   8  10       10.68        8.63      1.86 o 
   0   8  10      139.67      155.09      5.87 o 
   1   8  10       72.16       72.17      3.30 o 
   2   8  10        1.90        0.57      1.76 o 
   3   8  10      310.84      349.89     11.01 o 
  -5   9  10       38.75       41.07      4.13 o 
  -4   9  10       11.09       15.04      2.72 o 
  -3   9  10       10.45       11.77      2.95 o 
  -2   9  10        2.73        4.68      1.99 o 
  -1   9  10       83.57      104.83      4.86 o 
   0   9  10       10.70       14.37      2.21 o 
   1   9  10      157.93      168.99      4.81 o 
   2   9  10       35.59       38.87      3.07 o 
  -3  10  10       19.12       33.74      3.70 o 
  -2  10  10       41.35       36.35      3.82 o 
  -1  10  10      230.54      259.94      7.55 o 
   0  10  10       53.04       59.59      4.97 o 
  -3 -10  11        7.33        5.05      2.96 o 
  -2 -10  11      247.67      295.98     13.28 o 
  -1 -10  11       42.24       60.46      6.79 o 
   0 -10  11        5.59        9.85      4.26 o 
   1 -10  11      139.33      152.67      8.46 o 
  -5  -9  11        0.20        1.16      2.97 o 
  -4  -9  11       57.56       44.54      5.63 o 
  -3  -9  11       65.07       55.20      4.33 o 
  -2  -9  11        1.18        3.30      3.82 o 
  -1  -9  11       33.65       29.24      8.00 o 
   0  -9  11      184.73      189.17      6.59 o 
   1  -9  11       87.22       92.19      4.78 o 
   2  -9  11      323.24      367.18     15.62 o 
   3  -9  11        7.94        8.10      4.71 o 
  -6  -8  11      126.85      121.41      7.72 o 
  -5  -8  11      169.94      200.27     10.02 o 
  -4  -8  11       35.96       44.66      3.34 o 
  -3  -8  11       55.90       53.64      3.56 o 
  -2  -8  11       39.92       40.29      2.83 o 
  -1  -8  11       10.54       11.34      2.42 o 
   0  -8  11       66.72       69.11      3.90 o 
   1  -8  11       18.95       22.69      3.13 o 
   2  -8  11       12.59       13.32      2.93 o 
   3  -8  11       46.71       47.42      4.36 o 
  -7  -7  11        2.55        0.74      2.70 o 
  -6  -7  11       10.59       10.20      2.85 o 
  -5  -7  11        0.77        3.80      1.84 o 
  -4  -7  11       10.43       11.75      3.77 o 
  -3  -7  11       28.18       28.15      3.32 o 
  -2  -7  11       39.61       45.33      2.78 o 
  -1  -7  11       47.08       44.01      3.65 o 
   0  -7  11        1.32        0.81      1.65 o 
   1  -7  11        2.81        1.67      1.94 o 
   2  -7  11      175.60      183.91      5.47 o 
   3  -7  11       44.04       45.75      4.70 o 
   4  -7  11       41.14       49.47      6.26 o 
  -7  -6  11        5.59        4.33      2.77 o 
  -6  -6  11       30.76       31.30      4.42 o 
  -5  -6  11      116.98      110.23      4.67 o 
  -4  -6  11      119.90      122.56      5.75 o 
  -3  -6  11      156.66      156.21     10.98 o 
  -2  -6  11        1.01       -0.80      1.36 o 
  -1  -6  11        9.01        9.49      1.55 o 
   0  -6  11       27.37       27.04      2.02 o 
   1  -6  11      109.82      110.04      3.39 o 
   2  -6  11      264.53      268.88      6.75 o 
   3  -6  11        6.19        7.57      2.10 o 
   4  -6  11       32.49       30.64      3.98 o 
   5  -6  11       47.53       39.69      4.58 o 
  -8  -5  11        8.38        3.17      2.90 o 
  -7  -5  11        3.25        1.70      2.81 o 
  -6  -5  11        9.52        6.27      2.95 o 
  -5  -5  11      132.50      130.17     10.64 o 
  -4  -5  11      167.15      167.26      5.65 o 
  -3  -5  11        0.13        0.43      1.61 o 
  -2  -5  11       22.01       21.16      2.76 o 
  -1  -5  11       43.11       43.89      2.38 o 
   0  -5  11      167.86      163.39      3.96 o 
   1  -5  11       93.74       91.85      3.05 o 
   2  -5  11       18.74       19.52      3.32 o 
   3  -5  11       35.98       38.97      3.00 o 
   4  -5  11       38.47       41.44      4.36 o 
   5  -5  11       12.52       10.46      3.24 o 
  -8  -4  11       98.92      108.06      6.25 o 
  -7  -4  11        4.02        4.89      2.50 o 
  -6  -4  11       33.65       26.66      3.80 o 
  -5  -4  11        0.00        1.00      1.49 o 
  -4  -4  11      170.21      178.83      5.71 o 
  -3  -4  11       14.38       19.36      2.02 o 
  -2  -4  11        3.53        2.95      1.35 o 
  -1  -4  11       60.71       60.97      2.56 o 
   0  -4  11        3.58        2.11      1.38 o 
   1  -4  11        0.08       -1.42      1.15 o 
   2  -4  11       36.70       40.54      2.84 o 
   3  -4  11       28.70       31.18      3.58 o 
   4  -4  11        3.31        5.05      3.26 o 
   5  -4  11       52.24       62.56      4.89 o 
  -8  -3  11       84.17       92.05      5.58 o 
  -7  -3  11       16.10       17.64      3.13 o 
  -6  -3  11       44.30       41.30      4.38 o 
  -5  -3  11       71.70       75.08      5.38 o 
  -4  -3  11       53.65       54.13      2.80 o 
  -3  -3  11       16.41       17.22      1.97 o 
  -2  -3  11       53.11       53.65      2.37 o 
  -1  -3  11        0.07        1.84      1.25 o 
   0  -3  11      240.22      226.83      4.87 o 
   1  -3  11       72.61       77.78      2.74 o 
   2  -3  11        5.15        5.27      2.08 o 
   3  -3  11        3.18        6.04      1.83 o 
   4  -3  11      308.31      274.73      9.29 o 
   5  -3  11      150.31      150.51      6.95 o 
   6  -3  11       34.91       32.00      4.37 o 
  -8  -2  11       76.20       66.22      4.91 o 
  -7  -2  11       32.49       26.28      3.59 o 
  -6  -2  11      114.27      110.79     10.17 o 
  -5  -2  11       37.88       33.95      2.34 o 
  -4  -2  11      221.84      211.72      5.30 o 
  -3  -2  11        1.66       -0.47      1.95 o 
  -2  -2  11      166.36      155.59      6.00 o 
  -1  -2  11       36.32       35.12      2.42 o 
   0  -2  11     1353.12     1399.01     19.74 o 
   1  -2  11       53.33       48.26      2.31 o 
   2  -2  11      286.00      312.58      7.26 o 
   3  -2  11      100.23       97.15      3.72 o 
   4  -2  11       45.98       40.91      5.84 o 
   5  -2  11       54.00       59.11      4.69 o 
   6  -2  11      152.36      164.47      7.45 o 
  -8  -1  11       11.84       15.65      3.10 o 
  -7  -1  11      128.32      132.40      5.67 o 
  -6  -1  11      200.51      195.42      6.53 o 
  -5  -1  11       74.84       79.13      3.16 o 
  -4  -1  11      116.07      111.19      4.47 o 
  -3  -1  11      152.40      156.33      4.47 o 
  -2  -1  11      153.29      155.64      3.91 o 
  -1  -1  11        3.98        2.75      1.38 o 
   0  -1  11      431.99      423.74      7.37 o 
   1  -1  11       57.94       54.61      2.45 o 
   2  -1  11        7.89        6.85      1.87 o 
   3  -1  11        0.14        0.67      1.85 o 
   4  -1  11        0.11       -3.70      2.00 o 
   5  -1  11       24.73       27.00      3.81 o 
   6  -1  11       47.60       47.67      4.85 o 
  -8   0  11        1.23        2.37      1.90 o 
  -7   0  11       25.51       26.94      3.52 o 
  -6   0  11       67.02       65.63      3.96 o 
  -5   0  11       53.42       52.68      4.10 o 
  -4   0  11      239.87      221.77      6.39 o 
  -3   0  11       38.84       37.72      2.50 o 
  -2   0  11       16.08       13.41      3.19 o 
  -1   0  11      186.59      179.18      4.25 o 
   0   0  11      120.17      112.56      3.23 o 
   1   0  11      298.31      295.05      5.82 o 
   2   0  11       56.73       62.15      3.11 o 
   3   0  11        2.27        1.66      1.56 o 
   4   0  11        0.05       -1.30      2.16 o 
   5   0  11      240.99      230.76      8.53 o 
   6   0  11       82.70       79.48      6.93 o 
  -8   1  11       11.20       11.22      2.37 o 
  -7   1  11       15.57       12.26      2.34 o 
  -6   1  11      730.23      718.92     15.83 o 
  -5   1  11      154.81      154.42      4.43 o 
  -4   1  11      335.32      337.61      7.27 o 
  -3   1  11       37.65       35.95      2.48 o 
  -2   1  11      723.69      717.42     11.07 o 
  -1   1  11        0.19       -0.41      1.22 o 
   0   1  11      181.41      181.96      4.23 o 
   1   1  11        0.75        1.60      1.24 o 
   2   1  11        9.77        7.52      1.92 o 
   3   1  11       88.65       86.52      3.51 o 
   4   1  11       43.83       44.11      3.94 o 
   5   1  11        0.25       -0.40      2.46 o 
   6   1  11       11.97       13.19      2.89 o 
  -8   2  11      143.43      157.81      6.03 o 
  -7   2  11        6.41        9.64      2.35 o 
  -6   2  11       31.94       32.42      3.24 o 
  -5   2  11       95.47       92.38      3.53 o 
  -4   2  11      181.79      184.17      5.05 o 
  -3   2  11       41.95       36.96      2.51 o 
  -2   2  11        1.83        0.55      1.77 o 
  -1   2  11        0.14       -0.02      1.21 o 
   0   2  11      456.95      460.98      7.90 o 
   1   2  11       45.36       42.32      2.24 o 
   2   2  11      333.18      337.65      9.84 o 
   3   2  11      100.28      108.14      5.49 o 
   4   2  11       20.36       16.47      3.10 o 
   5   2  11       19.89       19.00      3.05 o 
   6   2  11      212.67      198.81      6.86 o 
  -8   3  11        2.31        5.08      2.22 o 
  -7   3  11       74.52       69.84      4.23 o 
  -6   3  11       10.68       13.28      4.78 o 
  -5   3  11      197.01      194.79      7.02 o 
  -4   3  11        5.28        4.73      1.70 o 
  -3   3  11       15.55       16.23      2.07 o 
  -2   3  11       19.48       13.60      1.81 o 
  -1   3  11       35.28       33.67      2.29 o 
   0   3  11      412.62      395.58      7.11 o 
   1   3  11       42.62       42.03      2.25 o 
   2   3  11       27.69       29.45      2.72 o 
   3   3  11      210.05      221.64      5.82 o 
   4   3  11       74.95       72.36      4.05 o 
   5   3  11        9.82        7.94      2.64 o 
  -8   4  11        0.08        1.34      4.36 o 
  -7   4  11      155.47      159.87      6.33 o 
  -6   4  11        3.51        7.76      1.82 o 
  -5   4  11       42.80       38.34      2.69 o 
  -4   4  11       58.13       57.64      4.91 o 
  -3   4  11        4.25        2.53      1.59 o 
  -2   4  11       48.39       44.51      2.65 o 
  -1   4  11      176.26      183.26      4.52 o 
   0   4  11        2.18        4.28      1.40 o 
   1   4  11        5.90        6.17      2.36 o 
   2   4  11      115.46      118.54      4.30 o 
   3   4  11        2.70        3.54      1.60 o 
   4   4  11       74.40       73.42      5.04 o 
   5   4  11       14.70        8.06      3.48 o 
  -7   5  11        5.79        5.22      2.42 o 
  -6   5  11        2.77        3.53      1.87 o 
  -5   5  11       58.79       61.63      3.26 o 
  -4   5  11       38.40       42.89      3.55 o 
  -3   5  11      135.84      127.41      4.11 o 
  -2   5  11       24.36       29.01      2.11 o 
  -1   5  11       24.14       27.60      3.42 o 
   0   5  11      117.34      115.03      3.62 o 
   1   5  11      293.57      320.78     12.51 o 
   2   5  11       17.57       21.42      3.57 o 
   3   5  11      216.94      242.94      8.19 o 
   4   5  11        4.39        0.01      2.24 o 
  -7   6  11       11.62       11.01      2.81 o 
  -6   6  11       29.93       33.92      4.66 o 
  -5   6  11      148.97      148.73      4.93 o 
  -4   6  11        4.02        6.25      1.93 o 
  -3   6  11       20.99       25.35      2.66 o 
  -2   6  11        3.51        5.06      1.53 o 
  -1   6  11        0.86       -1.00      1.89 o 
   0   6  11       34.45       41.08      2.36 o 
   1   6  11        9.77        5.42      2.40 o 
   2   6  11        0.53        2.29      1.81 o 
   3   6  11        3.38        6.16      2.49 o 
   4   6  11        2.20        3.38      2.43 o 
  -6   7  11        0.07        1.47      4.25 o 
  -5   7  11       42.61       46.96      4.27 o 
  -4   7  11       32.53       34.45      3.82 o 
  -3   7  11        6.16        6.01      2.13 o 
  -2   7  11      147.35      136.86      5.13 o 
  -1   7  11       40.97       45.09      4.43 o 
   0   7  11        9.98       14.45      2.32 o 
   1   7  11        8.65        3.45      1.93 o 
   2   7  11        1.82        6.87      2.37 o 
   3   7  11       44.66       51.79      4.09 o 
  -5   8  11      139.28      151.95      6.74 o 
  -4   8  11      124.19      139.89      8.19 o 
  -3   8  11        2.30        4.14      2.18 o 
  -2   8  11        7.39        6.63      2.90 o 
  -1   8  11        5.19        7.07      2.61 o 
   0   8  11       42.26       37.97      4.56 o 
   1   8  11       75.23       79.91      4.24 o 
   2   8  11        7.38        7.42      2.10 o 
  -3   9  11        1.02        2.73      3.68 o 
  -2   9  11       68.08       83.07      5.18 o 
  -1   9  11       42.59       45.54     11.09 o 
   0   9  11       49.61       53.23      4.11 o 
  -3  -9  12      111.11      121.85      5.97 o 
  -2  -9  12        0.21       -3.42      3.71 o 
  -1  -9  12       32.01       37.71      5.94 o 
   0  -9  12       53.10       54.66      6.01 o 
   1  -9  12        2.00       -1.85      3.44 o 
  -5  -8  12       74.80       73.92      6.59 o 
  -4  -8  12       21.31       21.55      4.67 o 
  -3  -8  12      104.42      117.22     13.44 o 
  -2  -8  12       27.39       36.84      5.80 o 
  -1  -8  12       86.65       85.22      4.79 o 
   0  -8  12       51.24       53.21      3.66 o 
   1  -8  12      135.15      148.96      5.80 o 
   2  -8  12       77.14       83.01      4.55 o 
  -6  -7  12      210.92      232.40     11.01 o 
  -5  -7  12        4.01        8.42      3.48 o 
  -4  -7  12       23.71       22.46      4.55 o 
  -3  -7  12       74.02       78.37      5.60 o 
  -2  -7  12        6.85        6.19      1.84 o 
  -1  -7  12       11.28        5.33      2.28 o 
   0  -7  12       86.01       84.19      4.29 o 
   1  -7  12        7.85        7.54      2.20 o 
   2  -7  12        1.07        0.67      2.08 o 
   3  -7  12       76.05       82.66      3.76 o 
  -6  -6  12        0.33        0.92      1.81 o 
  -5  -6  12        0.08        3.99      1.75 o 
  -4  -6  12       92.10       96.44      4.54 o 
  -3  -6  12       21.88       26.32      4.72 o 
  -2  -6  12       99.37      106.10      3.93 o 
  -1  -6  12       16.95       18.73      4.32 o 
   0  -6  12       55.91       56.05      3.16 o 
   1  -6  12       39.23       43.11      5.77 o 
   2  -6  12      443.81      454.56      9.78 o 
   3  -6  12      151.51      157.91      6.26 o 
   4  -6  12       45.21       33.30      4.45 o 
  -7  -5  12       71.90       69.26      5.80 o 
  -6  -5  12       11.26       12.55      3.48 o 
  -5  -5  12       52.08       57.18      3.58 o 
  -4  -5  12      237.18      234.71     14.69 o 
  -3  -5  12       15.61       13.91      2.46 o 
  -2  -5  12       10.60       11.77      2.32 o 
  -1  -5  12       52.80       52.39      2.96 o 
   0  -5  12      100.98       95.36      4.32 o 
   1  -5  12       21.26       24.71      2.73 o 
   2  -5  12      125.62      124.63      4.94 o 
   3  -5  12        2.96        3.21      1.93 o 
   4  -5  12       20.18       18.85      3.68 o 
  -7  -4  12        0.46       -0.80      2.32 o 
  -6  -4  12        0.06        1.34      2.52 o 
  -5  -4  12      209.60      218.59      6.73 o 
  -4  -4  12       27.79       20.86      2.58 o 
  -3  -4  12      103.53       93.57      3.67 o 
  -2  -4  12      280.24      283.86      5.91 o 
  -1  -4  12       14.23       18.70      1.97 o 
   0  -4  12      183.69      189.98      4.38 o 
   1  -4  12      120.26      120.61      3.55 o 
   2  -4  12       83.12       84.08      5.93 o 
   3  -4  12        7.72       10.91      2.88 o 
   4  -4  12        0.57       -2.10      2.50 o 
  -8  -3  12        1.74        4.02      2.75 o 
  -7  -3  12       21.54       17.77      3.80 o 
  -6  -3  12      146.99      147.49      7.79 o 
  -5  -3  12       11.54        8.97      2.19 o 
  -4  -3  12       73.89       68.16      3.12 o 
  -3  -3  12       85.46       87.87      3.54 o 
  -2  -3  12       13.40       12.48      1.72 o 
  -1  -3  12        6.97        7.60      1.59 o 
   0  -3  12       25.98       30.36      2.12 o 
   1  -3  12        0.00        0.89      1.27 o 
   2  -3  12      102.48      107.45      5.35 o 
   3  -3  12       18.22       18.60      2.41 o 
   4  -3  12        0.35        0.88      2.68 o 
   5  -3  12       90.34       84.53      5.60 o 
  -8  -2  12       64.74       55.06      4.93 o 
  -7  -2  12      133.01      131.12      7.30 o 
  -6  -2  12       55.40       48.87      4.78 o 
  -5  -2  12        4.00        2.43      2.28 o 
  -4  -2  12        0.01        0.87      1.43 o 
  -3  -2  12        1.41        0.23      1.41 o 
  -2  -2  12       82.86       76.26      2.91 o 
  -1  -2  12      335.58      337.98      6.54 o 
   0  -2  12       98.62      100.12      3.21 o 
   1  -2  12       42.81       38.01      2.54 o 
   2  -2  12      158.49      160.55      5.03 o 
   3  -2  12      213.36      220.58      5.96 o 
   4  -2  12       45.51       41.79      5.34 o 
   5  -2  12        0.19       -2.57      2.79 o 
  -8  -1  12       68.51       70.55      5.34 o 
  -7  -1  12       80.51       75.41      6.52 o 
  -6  -1  12      128.71      120.53      5.49 o 
  -5  -1  12        0.93        2.59      1.61 o 
  -4  -1  12       93.77       88.68      5.51 o 
  -3  -1  12        8.03        7.01      1.75 o 
  -2  -1  12        0.09       -2.55      1.29 o 
  -1  -1  12       42.82       35.68      2.58 o 
   0  -1  12      527.90      559.76      9.24 o 
   1  -1  12      149.13      161.58      5.92 o 
   2  -1  12      243.45      248.58      6.51 o 
   3  -1  12       23.11       23.66      2.55 o 
   4  -1  12        7.65        8.04      2.94 o 
   5  -1  12      268.14      276.84      9.83 o 
  -8   0  12       11.23       15.88      2.69 o 
  -7   0  12       94.66       92.73      4.77 o 
  -6   0  12        0.08        4.14      3.07 o 
  -5   0  12       99.42      100.01      3.75 o 
  -4   0  12        0.52        1.61      1.54 o 
  -3   0  12       29.96       34.31      3.34 o 
  -2   0  12      119.89      110.88      3.45 o 
  -1   0  12       47.92       48.42      2.49 o 
   0   0  12      439.82      457.53      7.92 o 
   1   0  12        0.26       -0.29      1.23 o 
   2   0  12        6.67        5.03      1.97 o 
   3   0  12       81.30       88.75      4.68 o 
   4   0  12      143.24      128.23      6.30 o 
   5   0  12       63.09       59.65      4.97 o 
  -8   1  12        5.45        6.86      4.83 o 
  -7   1  12       75.55       81.14      4.53 o 
  -6   1  12        1.05        1.15      2.02 o 
  -5   1  12      163.33      161.39      6.41 o 
  -4   1  12        0.10       -0.59      1.44 o 
  -3   1  12       38.13       44.27      2.85 o 
  -2   1  12      261.16      260.81      5.54 o 
  -1   1  12       20.48       23.15      2.11 o 
   0   1  12        7.44        5.81      1.49 o 
   1   1  12       63.75       62.91      2.95 o 
   2   1  12        6.39        4.18      1.93 o 
   3   1  12       19.79       19.83      2.37 o 
   4   1  12       53.14       52.45      4.79 o 
   5   1  12       47.37       45.50      4.77 o 
  -7   2  12       18.56       17.91      6.39 o 
  -6   2  12      164.58      166.38      6.44 o 
  -5   2  12       38.95       37.55      2.81 o 
  -4   2  12      113.80      109.81      3.98 o 
  -3   2  12      151.67      152.52      4.80 o 
  -2   2  12       13.98       13.57      1.82 o 
  -1   2  12       15.65       16.57      2.66 o 
   0   2  12      176.34      180.05      5.85 o 
   1   2  12        1.97        0.54      1.79 o 
   2   2  12        1.60       -0.40      1.73 o 
   3   2  12        6.50        7.03      2.06 o 
   4   2  12       24.57       27.39      5.64 o 
   5   2  12        6.31        7.31      3.24 o 
  -7   3  12       16.54       19.03      2.95 o 
  -6   3  12       18.00       18.40      2.40 o 
  -5   3  12      368.86      366.56     13.30 o 
  -4   3  12       31.57       25.83      3.49 o 
  -3   3  12        1.85        0.09      1.59 o 
  -2   3  12        0.02        2.06      1.39 o 
  -1   3  12      261.00      250.30      6.40 o 
   0   3  12       28.88       34.96      2.39 o 
   1   3  12       24.24       25.62      3.17 o 
   2   3  12      146.12      139.84      4.78 o 
   3   3  12       12.50       11.88      3.16 o 
   4   3  12       75.48       74.06      5.14 o 
  -7   4  12        0.16        3.82      3.63 o 
  -6   4  12      169.78      178.02      8.14 o 
  -5   4  12       29.04       27.03      4.69 o 
  -4   4  12        9.02        6.57      2.08 o 
  -3   4  12      157.60      166.59      4.02 o 
  -2   4  12       80.30       76.93      3.15 o 
  -1   4  12       11.07       13.86      2.34 o 
   0   4  12      135.49      150.36      4.13 o 
   1   4  12       10.92        8.15      2.15 o 
   2   4  12        3.54        1.35      2.12 o 
   3   4  12      339.15      353.54     13.71 o 
   4   4  12        7.35        6.34      3.06 o 
  -6   5  12      143.97      153.76      6.57 o 
  -5   5  12       19.48       26.59      2.72 o 
  -4   5  12        0.13        3.02      1.76 o 
  -3   5  12       60.89       56.98      2.65 o 
  -2   5  12        5.02        6.88      1.76 o 
  -1   5  12       48.25       51.86      3.24 o 
   0   5  12      190.12      200.90      6.43 o 
   1   5  12      105.41      132.54      7.42 o 
   2   5  12      207.81      227.34      6.30 o 
   3   5  12        9.16        6.63      3.07 o 
  -6   6  12        0.07        3.27      2.44 o 
  -5   6  12       64.06       66.47      4.83 o 
  -4   6  12       17.97       15.40      3.16 o 
  -3   6  12       40.29       46.05      3.46 o 
  -2   6  12       11.65       11.49      2.64 o 
  -1   6  12      196.36      206.12      6.07 o 
   0   6  12       33.81       34.00      4.21 o 
   1   6  12      165.92      166.90      6.23 o 
   2   6  12      317.53      355.56     12.85 o 
   3   6  12       79.61       75.16      5.20 o 
  -5   7  12       70.08       69.38      5.01 o 
  -4   7  12       43.53       47.84      4.48 o 
  -3   7  12       37.22       41.09      3.49 o 
  -2   7  12      335.47      362.77     14.21 o 
  -1   7  12        2.63        7.78      2.38 o 
   0   7  12        2.91        4.34      3.24 o 
   1   7  12        0.79        0.87      2.11 o 
   2   7  12       88.97       92.16      4.07 o 
  -3   8  12       45.69       51.98      4.34 o 
  -2   8  12       23.76       35.63      4.96 o 
  -1   8  12       94.41       95.86      5.90 o 
   0   8  12       82.22       79.14     14.37 o 
  -3  -8  13       96.43      110.41      5.78 o 
  -2  -8  13       90.10      114.02      8.17 o 
  -1  -8  13       27.31       32.31      5.85 o 
   0  -8  13      118.80      142.49      8.80 o 
  -4  -7  13       66.74       56.24      6.34 o 
  -3  -7  13       51.55       46.82      5.96 o 
  -2  -7  13       39.75       51.02      6.43 o 
  -1  -7  13      286.21      302.23     13.24 o 
   0  -7  13      107.29      106.17      5.07 o 
   1  -7  13      103.12      117.12      7.52 o 
  -5  -6  13      106.51      103.46      7.55 o 
  -4  -6  13        1.25        4.35      3.15 o 
  -3  -6  13       29.84       46.82      5.83 o 
  -2  -6  13       35.01       29.44      4.77 o 
  -1  -6  13      150.28      147.34      6.64 o 
   0  -6  13       45.88       47.07      4.07 o 
   1  -6  13       17.50       16.97      2.60 o 
   2  -6  13       18.62       23.43      5.35 o 
  -6  -5  13       15.41       13.15      3.91 o 
  -5  -5  13        1.17        0.98      2.79 o 
  -4  -5  13       37.35       52.10      5.32 o 
  -3  -5  13        7.73       12.34      2.33 o 
  -2  -5  13       10.94       10.13      2.46 o 
  -1  -5  13       14.81       21.35      2.57 o 
   0  -5  13       12.16       10.18      2.37 o 
   1  -5  13       47.58       53.16      3.45 o 
   2  -5  13       61.74       62.85      3.55 o 
   3  -5  13      107.13      107.21      6.58 o 
  -6  -4  13       94.87      100.27      6.85 o 
  -5  -4  13        4.29        7.73      2.17 o 
  -4  -4  13      138.99      148.18      6.43 o 
  -3  -4  13       15.86       18.13      3.28 o 
  -2  -4  13      110.85      112.95      3.71 o 
  -1  -4  13      865.32      901.95     16.41 o 
   0  -4  13      146.60      153.08      4.95 o 
   1  -4  13      237.88      243.35      6.41 o 
   2  -4  13       99.54       99.88      4.15 o 
   3  -4  13        7.21        8.33      2.15 o 
  -7  -3  13        5.21        3.33      3.13 o 
  -6  -3  13       76.45       71.65      5.85 o 
  -5  -3  13       68.99       64.57      3.74 o 
  -4  -3  13       47.71       48.73      2.99 o 
  -3  -3  13      111.76      108.80      4.12 o 
  -2  -3  13      171.44      171.92      7.37 o 
  -1  -3  13       17.90       20.44      2.51 o 
   0  -3  13       58.42       58.63      3.59 o 
   1  -3  13      205.97      212.53      5.94 o 
   2  -3  13        1.84        1.23      1.98 o 
   3  -3  13       11.39       12.74      2.30 o 
   4  -3  13       77.31       71.79      5.76 o 
  -7  -2  13       95.32       92.59      6.59 o 
  -6  -2  13       27.22       29.43      4.47 o 
  -5  -2  13       82.63       81.37      3.58 o 
  -4  -2  13        4.89        4.78      1.80 o 
  -3  -2  13       86.15       85.67      3.70 o 
  -2  -2  13       62.23       58.82      3.13 o 
  -1  -2  13        0.42        1.44      1.80 o 
   0  -2  13       36.73       39.75      5.12 o 
   1  -2  13        2.81       -1.54      1.97 o 
   2  -2  13       42.08       46.50      3.38 o 
   3  -2  13        0.42       -0.52      2.16 o 
   4  -2  13        8.23        2.91      3.26 o 
  -7  -1  13       56.59       47.24      5.14 o 
  -6  -1  13        7.37       11.48      3.58 o 
  -5  -1  13        6.03        5.72      2.28 o 
  -4  -1  13       26.73       24.08      2.47 o 
  -3  -1  13       85.24       90.62      3.78 o 
  -2  -1  13       28.63       27.14      2.24 o 
  -1  -1  13        5.80        5.82      1.99 o 
   0  -1  13       64.49       63.16      4.06 o 
   1  -1  13       94.82       89.61      5.65 o 
   2  -1  13        4.63       -0.34      1.99 o 
   3  -1  13        1.30       -0.04      1.82 o 
   4  -1  13      100.03      102.42      9.05 o 
  -7   0  13        2.59        5.00      2.44 o 
  -6   0  13       33.29       33.10      3.67 o 
  -5   0  13      104.46      102.21      6.44 o 
  -4   0  13        3.74        5.71      1.86 o 
  -3   0  13      109.92      106.49      4.07 o 
  -2   0  13       19.92       21.13      2.32 o 
  -1   0  13      306.24      304.95      7.32 o 
   0   0  13        0.88        1.93      1.77 o 
   1   0  13      155.72      165.05      5.16 o 
   2   0  13      129.70      128.92      4.69 o 
   3   0  13       14.91       16.64      2.50 o 
   4   0  13      134.97      147.27      7.07 o 
  -7   1  13        1.45        4.82      2.39 o 
  -6   1  13       55.24       58.53      3.31 o 
  -5   1  13       47.99       49.99      4.05 o 
  -4   1  13       39.53       42.92      2.97 o 
  -3   1  13      138.80      137.44      4.70 o 
  -2   1  13        0.93       -0.07      1.47 o 
  -1   1  13       19.61       17.84      3.26 o 
   0   1  13       28.94       30.69      2.77 o 
   1   1  13       11.69       11.17      2.36 o 
   2   1  13       57.49       58.57      3.42 o 
   3   1  13       35.42       36.18      2.98 o 
   4   1  13       40.90       39.32      4.69 o 
  -7   2  13        1.13        7.93      2.48 o 
  -6   2  13        3.15        7.89      4.32 o 
  -5   2  13        1.21        0.78      1.60 o 
  -4   2  13        0.08        1.93      1.74 o 
  -3   2  13       11.46       10.94      2.16 o 
  -2   2  13       40.95       38.69      3.46 o 
  -1   2  13        1.53        0.08      1.90 o 
   0   2  13        2.52        0.11      1.86 o 
   1   2  13        3.41        5.61      2.14 o 
   2   2  13        0.13       -3.41      1.86 o 
   3   2  13       67.30       67.95      4.48 o 
  -6   3  13       88.74       91.81      5.23 o 
  -5   3  13      112.12      109.41      4.83 o 
  -4   3  13       19.55       19.91      2.47 o 
  -3   3  13      253.65      258.40      5.87 o 
  -2   3  13        5.03        4.28      1.60 o 
  -1   3  13      135.45      134.17      4.78 o 
   0   3  13      338.70      374.86      8.56 o 
   1   3  13       21.64       24.81      2.83 o 
   2   3  13      144.73      154.20     14.47 o 
   3   3  13        1.38        1.76      2.84 o 
  -6   4  13      175.54      184.54      8.29 o 
  -5   4  13       14.04       16.56      3.08 o 
  -4   4  13       14.68       16.76      3.20 o 
  -3   4  13       14.78       16.74      2.22 o 
  -2   4  13        3.15        3.50      2.21 o 
  -1   4  13      108.29      107.90      4.46 o 
   0   4  13      106.35      104.73      4.27 o 
   1   4  13        2.57        0.89      2.92 o 
   2   4  13        1.26       -2.35      2.06 o 
   3   4  13        9.05        8.12      3.15 o 
  -5   5  13      114.27      124.28      6.26 o 
  -4   5  13       33.28       36.27      4.15 o 
  -3   5  13        3.28        4.91      2.34 o 
  -2   5  13       98.43       94.76     12.17 o 
  -1   5  13      127.01      126.87      4.83 o 
   0   5  13        0.02        1.64      3.10 o 
   1   5  13        0.40        5.45      2.26 o 
   2   5  13        5.01        6.68      2.47 o 
  -4   6  13       27.23       27.89      3.85 o 
  -3   6  13        6.06        4.52      2.40 o 
  -2   6  13       22.25       28.22      4.70 o 
  -1   6  13       10.85       13.80      3.78 o 
   0   6  13       36.46       37.16      4.55 o 
   1   6  13       43.74       40.75      3.33 o 
  -3  -6  14      285.96      301.82     12.31 o 
  -2  -6  14       33.30       23.42      5.27 o 
  -1  -6  14       84.63       85.22      7.23 o 
   0  -6  14       42.07       44.76      6.27 o 
  -4  -5  14      118.23      135.54      8.64 o 
  -3  -5  14        1.05        2.84      3.22 o 
  -2  -5  14       15.53       15.03      4.93 o 
  -1  -5  14      135.35      148.80      7.60 o 
   0  -5  14        2.93        2.12      1.93 o 
   1  -5  14        4.46        6.39      3.11 o 
  -5  -4  14       92.04       85.29      6.76 o 
  -4  -4  14        1.35        3.88      3.22 o 
  -3  -4  14        1.22        2.32      2.79 o 
  -2  -4  14        2.31        3.72      2.18 o 
  -1  -4  14       84.95       86.88      5.26 o 
   0  -4  14        8.05        8.74      2.29 o 
   1  -4  14      110.39      115.22     11.26 o 
   2  -4  14       53.56       57.14      4.16 o 
  -5  -3  14       59.50       44.21      5.49 o 
  -4  -3  14       14.40       20.52      4.38 o 
  -3  -3  14        0.45       -0.35      2.33 o 
  -2  -3  14        0.12        1.77      2.05 o 
  -1  -3  14      558.10      576.54     11.80 o 
   0  -3  14       51.66       53.93      3.30 o 
   1  -3  14      199.61      200.47      5.84 o 
   2  -3  14        7.31        6.94      2.38 o 
  -6  -2  14       78.69       75.06      6.39 o 
  -5  -2  14       49.99       40.28      4.07 o 
  -4  -2  14      111.64      101.32      7.99 o 
  -3  -2  14       23.36       15.27      3.24 o 
  -2  -2  14        3.31        3.59      1.72 o 
  -1  -2  14       13.84        5.64      2.48 o 
   0  -2  14      240.42      251.40      7.02 o 
   1  -2  14       79.26       78.62      3.86 o 
   2  -2  14       80.72       78.77      3.90 o 
  -6  -1  14        0.18        0.63      2.45 o 
  -5  -1  14      102.18      102.97      5.48 o 
  -4  -1  14       53.48       61.30      4.56 o 
  -3  -1  14        0.05        0.13      2.20 o 
  -2  -1  14       38.65       41.54      2.64 o 
  -1  -1  14       72.49       72.97      3.78 o 
   0  -1  14       36.91       29.02      2.87 o 
   1  -1  14       77.90       73.67      4.20 o 
   2  -1  14        4.61        0.31      2.13 o 
  -6   0  14       41.38       47.26      4.40 o 
  -5   0  14        1.25        1.23      2.40 o 
  -4   0  14       48.66       46.93      4.24 o 
  -3   0  14      113.73      107.23      5.61 o 
  -2   0  14        0.26        2.07      1.65 o 
  -1   0  14        0.60        0.05      2.10 o 
   0   0  14        6.86        9.49      2.26 o 
   1   0  14      161.28      167.49      5.29 o 
   2   0  14       10.66       10.76      2.60 o 
  -5   1  14       15.19       10.60      3.04 o 
  -4   1  14        0.01        2.34      4.47 o 
  -3   1  14       14.71       11.79      4.60 o 
  -2   1  14        7.75        9.86      2.03 o 
  -1   1  14       32.95       32.06      3.07 o 
   0   1  14        5.02        2.74      2.03 o 
   1   1  14       35.08       34.02      3.12 o 
   2   1  14       60.84       56.12      5.22 o 
  -5   2  14       55.61       49.14      4.47 o 
  -4   2  14       26.90       32.06      5.06 o 
  -3   2  14      243.63      249.89      7.74 o 
  -2   2  14        7.34        9.31      3.46 o 
  -1   2  14       63.31       65.39      3.75 o 
   0   2  14        3.90        3.03      2.03 o 
   1   2  14        9.32        5.05      2.99 o 
   2   2  14       50.23       47.18      3.34 o 
  -5   3  14        4.76        5.43      2.75 o 
  -4   3  14      204.38      190.57      9.13 o 
  -3   3  14       73.17       67.02      5.09 o 
  -2   3  14        3.02        0.15      3.18 o 
  -1   3  14        3.69        1.53      3.19 o 
   0   3  14      177.08      187.00     14.86 o 
   1   3  14      177.59      201.99      9.07 o 
  -4   4  14        1.57        0.42      2.49 o 
  -3   4  14        4.83        6.69      2.71 o 
  -2   4  14       25.27       30.61      4.49 o 
  -1   4  14       30.41       36.86      4.67 o 
   0   4  14       17.51       16.83      3.85 o 
  -2   5  14       86.21       81.39      5.59 o 
  -1   5  14       26.09       31.06      4.68 o 
  -3  -3  15        4.05        2.48      2.48 o 
  -2  -3  15      133.39      147.01     11.14 o 
  -1  -3  15       41.74       35.87      4.55 o 
  -3  -2  15       85.39       74.29      6.44 o 
  -2  -2  15      144.49      146.33      8.31 o 
  -1  -2  15       76.43       70.54      5.29 o 
   0  -2  15      158.49      148.13     13.78 o 
  -4  -1  15       52.88       51.40     10.40 o 
  -3  -1  15       14.79       13.21      3.35 o 
  -2  -1  15        1.26        2.49      3.85 o 
  -1  -1  15      125.43      126.52      6.55 o 
   0  -1  15       89.00       98.13     14.37 o 
  -4   0  15        3.30        4.19      2.92 o 
  -3   0  15       13.39       13.75      2.77 o 
  -2   0  15        1.72        2.76      3.19 o 
  -1   0  15      196.76      207.44     11.90 o 
   0   0  15        0.13       -1.30      3.18 o 
  -3   1  15       11.99       16.63      2.94 o 
  -2   1  15        6.24        9.23      6.08 o 
  -1   1  15      253.19      290.36     23.16 o 
   0   1  15       22.55       18.39      4.02 o 
  -2   2  15      171.71      175.58     10.98 o 
  -1   2  15        0.56       -0.66      3.14 o 
                                                 
